# Supplementary material for: Distrontium oxalate tetra­hydroxidocuprate(II)
Source: IUCrdata. 2026 Jan 20;11(Pt 1):x260043. doi: 10.1107/S241431462600043X (PMC12874257; doi:10.1107/S241431462600043X)
Supplement: Supplementary file 1 [file x-11-x260043-sup1.cif]

##############################################################################
#                                                                            #
# This CIF contains the data for a data article accepted for                 #
# publication in IUCrData. It conforms to the requirements of                #
# Notes for Authors for IUCrData, and has been                               #
# peer reviewed under the auspices of IUCrData.                              #
#                                                                            #
# Full details of the Crystallographic Information File format               #
# are given in the paper "The Crystallographic Information File (CIF):       #
# a New Standard Archive File for Crystallography" by S. R. Hall, F. H.      #
# Allen and I. D. Brown [Acta Cryst. (1991), A47, 655-685].                  #
#                                                                            #
# The current version of the core CIF dictionary is obtainable from          #
# ftp://ftp.iucr.org/pub/cif_core.dic.                                       #
#                                                                            #
# Software is freely available for graphical display of the structure(s)     #
# in this CIF. For information consult the CIF software page                 #
# http://www.iucr.org/resources/cif/software.                                #
#                                                                            #
# This file may be used for bona fide research purposes within the           #
# scientific community so long as proper attribution is given to the data    # 
# article from which it was obtained.                                        #
#                                                                            #
##############################################################################
data_I
_audit_creation_method     'SHELXL-2019/3'
_journal_date_recd_electronic     2026-01-02
_journal_date_accepted     2026-01-16
_journal_name_full     'IUCrData'
_journal_year     2026
_journal_volume     11
_journal_issue      1
_journal_page_first     0
_journal_page_last     0
_journal_paper_category     HM
_journal_paper_doi     10.1107/S241431462600043X
_journal_coeditor_code     WM4243
_publ_contact_author_name     'Toshihiro Nomura'
_publ_contact_author_address
          'Department of Physics, Shizuoka University, Shizuoka 422-8529, Japan'
_publ_contact_author_email     'nomura.toshihiro@shizuoka.ac.jp'
_publ_section_title
;
Distrontium oxalate tetrahydroxidocuprate(II)
;
loop_
    _publ_author_name
    _publ_author_footnote
    _publ_author_address
    'Kunisawa, Hibiki' .
;
Department of Physics, Shizuoka University, Shizuoka 422-8529,
Japan
;
    'Yamaura, Jun-ichi' .
;
Institute for Solid State Physics, University of Tokyo, Kashiwa, Chiba 277-8581,
Japan
;
    'Nomura, Toshihiro' .
;
Department of Physics, Shizuoka University, Shizuoka 422-8529,
Japan
;
_publ_section_synopsis
;
Sr~2~Cu(OH)~4~(C~2~O~4~) is made up from edge-sharing {SrO~4~(OH)~4~} polyhedra
decorated by {Cu(OH)~4~} units and oxalate groups.
;
_chemical_name_systematic
;
Poly[tetra-\m-hydroxido-\m~6~-oxalato-copperdistrontium]
;
_chemical_name_common
;
Distrontium oxalate tetrahydroxidocuprate(II)
;
_chemical_formula_moiety     '2(Sr 2+), H4 Cu O4 2-, C2 O4 2-'
_chemical_formula_sum     'C2 H4 Cu O8 Sr2'
_chemical_formula_iupac     '[Sr2 Cu (C2 O4) (O H)4]'
_chemical_formula_weight     394.84
_chemical_melting_point     ?
_space_group_crystal_system     triclinic
_space_group_name_H-M_alt     'P -1'
_space_group_name_Hall     '-P 1'
loop_
    _space_group_symop_operation_xyz
    'x, y, z'
    '-x, -y, -z'
_cell_length_a     6.0754(3)
_cell_length_b     6.5442(3)
_cell_length_c     6.5466(2)
_cell_angle_alpha     103.712(3)
_cell_angle_beta     117.235(4)
_cell_angle_gamma     106.601(4)
_cell_volume     200.057(17)
_cell_formula_units_Z     1
_cell_measurement_reflns_used     1429
_cell_measurement_theta_min     7.8020
_cell_measurement_theta_max     75.6650
_cell_measurement_temperature     293(2)
_exptl_crystal_description     'plate, translucent'
_exptl_crystal_colour     violet
_exptl_crystal_size_max     0.08
_exptl_crystal_size_mid     0.06
_exptl_crystal_size_min     0.01
_exptl_crystal_density_diffrn     3.277
_exptl_crystal_density_meas     ?
_exptl_crystal_density_method     'not measured'
_exptl_crystal_F_000     185
_exptl_absorpt_coefficient_mu     20.536
_exptl_absorpt_correction_type     multi-scan
_exptl_absorpt_process_details
;
(CrysAlisPro; Rigaku OD, 2023)
;
_exptl_absorpt_correction_T_min     0.70489
_exptl_absorpt_correction_T_max     1.00000
_diffrn_ambient_temperature     293(2)
_diffrn_source     'Rotating-anode X-ray tube'
_diffrn_radiation_type     CuK\a
_diffrn_radiation_wavelength     1.54184
_diffrn_measurement_device_type     'XtaLAB Synergy R, HyPix'
_diffrn_measurement_method     '\w scans'
_diffrn_detector_area_resol_mean     10.0000
_diffrn_reflns_number     1612
_diffrn_reflns_av_R_equivalents     0.0194
_diffrn_reflns_av_unetI/netI     0.0220
_diffrn_reflns_theta_min     7.832
_diffrn_reflns_theta_max     76.604
_diffrn_reflns_theta_full     67.684
_diffrn_measured_fraction_theta_max     0.929
_diffrn_measured_fraction_theta_full     0.994
_diffrn_reflns_limit_h_min     -7
_diffrn_reflns_limit_h_max     7
_diffrn_reflns_limit_k_min     -4
_diffrn_reflns_limit_k_max     8
_diffrn_reflns_limit_l_min     -8
_diffrn_reflns_limit_l_max     8
_refine_special_details
;
Hydrogen atoms were located from difference syntheses. All O---H
hydrogen atoms were refined using the AFIX 147 riding model (Sheldrick,
2015<i>b</i>).
;
_reflns_number_total     785
_reflns_number_gt     774
_reflns_threshold_expression     'I > 2\s(I)'
_refine_ls_structure_factor_coef     Fsqd
_refine_ls_matrix_type     full
_refine_ls_R_factor_all     0.0186
_refine_ls_R_factor_gt     0.0182
_refine_ls_wR_factor_gt     0.0487
_refine_ls_wR_factor_ref     0.0489
_refine_ls_goodness_of_fit_ref     1.073
_refine_ls_restrained_S_all     1.073
_refine_ls_number_reflns     785
_refine_ls_number_parameters     64
_refine_ls_number_restraints     0
_refine_ls_hydrogen_treatment     constr
_refine_ls_weighting_scheme     calc
_refine_ls_weighting_details
              'w=1/[\s^2^(Fo^2^)+(0.0306P)^2^+0.1268P] where P=(Fo^2^+2Fc^2^)/3'
_atom_sites_solution_hydrogens     geom
_atom_sites_solution_primary     ?
_atom_sites_solution_secondary     ?
_refine_ls_shift/su_max     0.000
_refine_ls_shift/su_mean     0.000
_refine_diff_density_max     0.487
_refine_diff_density_min     -0.479
_refine_ls_extinction_method
;
SHELXL2019/2 (Sheldrick 2015b)
;
_refine_ls_extinction_coef     0.0151(9)
_refine_ls_extinction_expression
                                  'Fc^*^=kFc[1+0.001xFc^2^\l^3^/sin(2\q)]^-1/4^'
loop_
    _atom_type_symbol
    _atom_type_description
    _atom_type_scat_dispersion_real
    _atom_type_scat_dispersion_imag
    _atom_type_scat_source
    'Sr' 'Sr' -0.3528 1.8200
                         'International Tables Vol C Tables 4.2.6.8 and 6.1.1.4'
    'Cu' 'Cu' -1.9646 0.5888
                         'International Tables Vol C Tables 4.2.6.8 and 6.1.1.4'
    'C' 'C' 0.0181 0.0091
                         'International Tables Vol C Tables 4.2.6.8 and 6.1.1.4'
    'O' 'O' 0.0492 0.0322
                         'International Tables Vol C Tables 4.2.6.8 and 6.1.1.4'
    'H' 'H' 0.0000 0.0000
                         'International Tables Vol C Tables 4.2.6.8 and 6.1.1.4'
_computing_data_collection
;
CrysAlisPro (Rigaku OD, 2023)
;
_computing_cell_refinement
;
CrysAlisPro (Rigaku OD, 2023)
;
_computing_data_reduction
;
CrysAlisPro (Rigaku OD, 2023)
;
_computing_structure_solution
;
<i>SHELXT </i>(Sheldrick, 2015a)
;
_computing_structure_refinement
;
SHELXL (Sheldrick, 2015b)
;
_computing_molecular_graphics
;
<i>VESTA 3</i> (Momma & Izumi, 2011)
;
_computing_publication_material
;
publCIF (Westrip, 2010)
;
loop_
    _atom_site_type_symbol
    _atom_site_label
    _atom_site_fract_x
    _atom_site_fract_y
    _atom_site_fract_z
    _atom_site_U_iso_or_equiv
    _atom_site_adp_type
    _atom_site_calc_flag
    _atom_site_occupancy
    _atom_site_disorder_assembly
    _atom_site_disorder_group
    Sr Sr 0.25216(5) 0.13033(4) 0.87805(4) 0.01415(14) Uani d 1 . .
    Cu Cu 0.500000 0.000000 0.500000 0.01451(17) Uani d 1 . .
    C C 0.0730(5) 0.5793(4) 0.9551(5) 0.0137(5) Uani d 1 . .
    O O1 0.5900(4) 0.1511(4) 0.3047(4) 0.0187(4) Uani d 1 . .
    O O2 0.2604(4) 0.1402(4) 0.4994(4) 0.0194(4) Uani d 1 . .
    O O3 0.0218(5) 0.7498(4) 0.9402(4) 0.0228(4) Uani d 1 . .
    O O4 0.2296(5) 0.5243(4) 0.9062(5) 0.0234(5) Uani d 1 . .
    H H1 0.733912 0.275791 0.402865 0.028 Uiso calc 1 . .
    H H2 0.299239 0.256363 0.471123 0.029 Uiso calc 1 . .
loop_
    _atom_site_aniso_label
    _atom_site_aniso_U_11
    _atom_site_aniso_U_22
    _atom_site_aniso_U_33
    _atom_site_aniso_U_12
    _atom_site_aniso_U_13
    _atom_site_aniso_U_23
    Sr 0.01757(18) 0.01766(18) 0.01888(19) 0.01191(12) 0.01421(14) 0.01195(13)
    Cu 0.0152(3) 0.0194(3) 0.0155(3) 0.0094(2) 0.0114(3) 0.0095(2)
    C 0.0144(12) 0.0129(12) 0.0151(13) 0.0064(10) 0.0088(11) 0.0070(10)
    O1 0.0232(10) 0.0207(10) 0.0206(10) 0.0102(8) 0.0162(9) 0.0128(8)
    O2 0.0220(10) 0.0264(11) 0.0246(11) 0.0154(9) 0.0175(9) 0.0181(9)
    O3 0.0315(11) 0.0201(10) 0.0370(12) 0.0174(9) 0.0268(10) 0.0193(9)
    O4 0.0291(11) 0.0220(10) 0.0416(13) 0.0169(9) 0.0297(11) 0.0197(10)
_geom_special_details
;
 All esds (except the esd in the dihedral angle between two l.s. planes)
 are estimated using the full covariance matrix.  The cell esds are taken
 into account individually in the estimation of esds in distances, angles
 and torsion angles; correlations between esds in cell parameters are only
 used when they are defined by crystal symmetry.  An approximate (isotropic)
 treatment of cell esds is used for estimating esds involving l.s. planes.
;
loop_
    _geom_bond_atom_site_label_1
    _geom_bond_atom_site_label_2
    _geom_bond_site_symmetry_2
    _geom_bond_distance
    _geom_bond_publ_flag
    Sr O2 . 2.518(2) ?
    Sr O1 1_556 2.539(2) ?
    Sr O2 2_556 2.583(2) ?
    Sr O4 . 2.588(2) ?
    Sr O1 2_656 2.600(2) ?
    Sr O3 2_567 2.630(2) ?
    Sr O3 1_545 2.708(2) ?
    Sr O4 2_667 2.714(2) ?
    Sr Cu . 3.5020(2) ?
    Sr Cu 1_455 3.7623(3) ?
    Sr Sr 2_657 3.7886(4) ?
    Sr Sr 2_556 3.9910(5) ?
    Cu O2 2_656 1.9287(18) ?
    Cu O2 . 1.9287(18) ?
    Cu O1 2_656 1.9603(19) ?
    Cu O1 . 1.9603(19) ?
    C O4 . 1.248(3) ?
    C O3 . 1.254(3) ?
    C C 2_567 1.565(5) ?
    O1 H1 . 0.8200 ?
    O2 H2 . 0.8200 ?
loop_
    _geom_angle_atom_site_label_1
    _geom_angle_atom_site_label_2
    _geom_angle_atom_site_label_3
    _geom_angle_site_symmetry_1
    _geom_angle_site_symmetry_3
    _geom_angle
    _geom_angle_publ_flag
    O2 Sr O1 . 1_556 135.38(6) ?
    O2 Sr O2 . 2_556 77.03(7) ?
    O1 Sr O2 1_556 2_556 137.35(6) ?
    O2 Sr O4 . . 80.99(6) ?
    O1 Sr O4 1_556 . 113.62(7) ?
    O2 Sr O4 2_556 . 95.78(7) ?
    O2 Sr O1 . 2_656 63.16(6) ?
    O1 Sr O1 1_556 2_656 85.00(7) ?
    O2 Sr O1 2_556 2_656 91.06(6) ?
    O4 Sr O1 . 2_656 140.92(6) ?
    O2 Sr O3 . 2_567 132.05(6) ?
    O1 Sr O3 1_556 2_567 89.39(7) ?
    O2 Sr O3 2_556 2_567 77.40(7) ?
    O4 Sr O3 . 2_567 62.15(6) ?
    O1 Sr O3 2_656 2_567 156.01(6) ?
    O2 Sr O3 . 1_545 128.48(7) ?
    O1 Sr O3 1_556 1_545 68.85(7) ?
    O2 Sr O3 2_556 1_545 68.65(7) ?
    O4 Sr O3 . 1_545 138.09(6) ?
    O1 Sr O3 2_656 1_545 79.93(6) ?
    O3 Sr O3 2_567 1_545 76.30(7) ?
    O2 Sr O4 . 2_667 76.83(7) ?
    O1 Sr O4 1_556 2_667 69.84(7) ?
    O2 Sr O4 2_556 2_667 152.23(6) ?
    O4 Sr O4 . 2_667 71.00(7) ?
    O1 Sr O4 2_656 2_667 85.41(6) ?
    O3 Sr O4 2_567 2_667 114.46(7) ?
    O3 Sr O4 1_545 2_667 137.07(7) ?
    O2 Sr Cu . . 32.44(4) ?
    O1 Sr Cu 1_556 . 106.01(4) ?
    O2 Sr Cu 2_556 . 92.68(4) ?
    O4 Sr Cu . . 107.57(5) ?
    O1 Sr Cu 2_656 . 33.52(4) ?
    O3 Sr Cu 2_567 . 164.31(5) ?
    O3 Sr Cu 1_545 . 111.68(4) ?
    O4 Sr Cu 2_667 . 69.58(5) ?
    O2 Sr Cu . 1_455 87.84(5) ?
    O1 Sr Cu 1_556 1_455 136.43(5) ?
    O2 Sr Cu 2_556 1_455 28.33(4) ?
    O4 Sr Cu . 1_455 71.54(5) ?
    O1 Sr Cu 2_656 1_455 119.12(5) ?
    O3 Sr Cu 2_567 1_455 53.30(5) ?
    O3 Sr Cu 1_545 1_455 79.79(5) ?
    O4 Sr Cu 2_667 1_455 141.23(4) ?
    Cu Sr Cu . 1_455 113.461(7) ?
    O2 Sr Sr . 2_657 99.63(4) ?
    O1 Sr Sr 1_556 2_657 43.12(4) ?
    O2 Sr Sr 2_556 2_657 120.37(4) ?
    O4 Sr Sr . 2_657 143.24(5) ?
    O1 Sr Sr 2_656 2_657 41.88(5) ?
    O3 Sr Sr 2_567 2_657 128.30(5) ?
    O3 Sr Sr 1_545 2_657 68.79(5) ?
    O4 Sr Sr 2_667 2_657 73.39(4) ?
    Cu Sr Sr . 2_657 67.216(6) ?
    Cu Sr Sr 1_455 2_657 145.022(10) ?
    O2 Sr Sr . 2_556 39.09(5) ?
    O1 Sr Sr 1_556 2_556 157.66(5) ?
    O2 Sr Sr 2_556 2_556 37.93(4) ?
    O4 Sr Sr . 2_556 88.07(5) ?
    O1 Sr Sr 2_656 2_556 74.17(5) ?
    O3 Sr Sr 2_567 2_556 106.34(5) ?
    O3 Sr Sr 1_545 2_556 99.03(5) ?
    O4 Sr Sr 2_667 2_556 115.39(5) ?
    Cu Sr Sr . 2_556 59.857(6) ?
    Cu Sr Sr 1_455 2_556 53.604(6) ?
    Sr Sr Sr 2_657 2_556 115.634(11) ?
    O2 Cu O2 2_656 . 180.0 ?
    O2 Cu O1 2_656 2_656 92.84(8) ?
    O2 Cu O1 . 2_656 87.16(8) ?
    O2 Cu O1 2_656 . 87.16(8) ?
    O2 Cu O1 . . 92.84(8) ?
    O1 Cu O1 2_656 . 180.00(6) ?
    O2 Cu Sr 2_656 . 135.56(6) ?
    O2 Cu Sr . . 44.44(6) ?
    O1 Cu Sr 2_656 . 47.09(6) ?
    O1 Cu Sr . . 132.91(6) ?
    O2 Cu Sr 2_656 2_656 44.44(6) ?
    O2 Cu Sr . 2_656 135.56(6) ?
    O1 Cu Sr 2_656 2_656 132.91(6) ?
    O1 Cu Sr . 2_656 47.09(6) ?
    Sr Cu Sr . 2_656 180.0 ?
    O2 Cu Sr 2_656 2_556 140.54(6) ?
    O2 Cu Sr . 2_556 39.46(6) ?
    O1 Cu Sr 2_656 2_556 86.22(6) ?
    O1 Cu Sr . 2_556 93.78(6) ?
    Sr Cu Sr . 2_556 66.539(7) ?
    Sr Cu Sr 2_656 2_556 113.461(8) ?
    O2 Cu Sr 2_656 1_655 39.46(6) ?
    O2 Cu Sr . 1_655 140.54(6) ?
    O1 Cu Sr 2_656 1_655 93.78(6) ?
    O1 Cu Sr . 1_655 86.22(6) ?
    Sr Cu Sr . 1_655 113.461(7) ?
    Sr Cu Sr 2_656 1_655 66.539(8) ?
    Sr Cu Sr 2_556 1_655 180.0 ?
    O4 C O3 . . 126.4(2) ?
    O4 C C . 2_567 116.8(3) ?
    O3 C C . 2_567 116.8(3) ?
    Cu O1 Sr . 1_554 127.46(10) ?
    Cu O1 Sr . 2_656 99.39(8) ?
    Sr O1 Sr 1_554 2_656 95.00(7) ?
    Cu O1 H1 . . 109.5 ?
    Sr O1 H1 1_554 . 115.8 ?
    Sr O1 H1 2_656 . 103.2 ?
    Cu O2 Sr . . 103.13(8) ?
    Cu O2 Sr . 2_556 112.21(9) ?
    Sr O2 Sr . 2_556 102.97(7) ?
    Cu O2 H2 . . 109.5 ?
    Sr O2 H2 . . 126.4 ?
    Sr O2 H2 2_556 . 102.5 ?
    C O3 Sr . 2_567 120.51(17) ?
    C O3 Sr . 1_565 133.28(17) ?
    Sr O3 Sr 2_567 1_565 103.70(7) ?
    C O4 Sr . . 122.20(17) ?
    C O4 Sr . 2_667 117.75(17) ?
    Sr O4 Sr . 2_667 109.00(7) ?
loop_
    _geom_torsion_atom_site_label_1
    _geom_torsion_atom_site_label_2
    _geom_torsion_atom_site_label_3
    _geom_torsion_atom_site_label_4
    _geom_torsion_site_symmetry_1
    _geom_torsion_site_symmetry_2
    _geom_torsion_site_symmetry_3
    _geom_torsion_site_symmetry_4
    _geom_torsion
    _geom_torsion_publ_flag
    O4 C O3 Sr . . . 2_567 -170.3(2) ?
    C C O3 Sr 2_567 . . 2_567 9.5(4) ?
    O4 C O3 Sr . . . 1_565 -11.5(5) ?
    C C O3 Sr 2_567 . . 1_565 168.3(2) ?
    O3 C O4 Sr . . . . -170.1(2) ?
    C C O4 Sr 2_567 . . . 10.2(4) ?
    O3 C O4 Sr . . . 2_667 49.9(4) ?
    C C O4 Sr 2_567 . . 2_667 -129.9(3) ?
_shelx_space_group_comment
;
The symmetry employed for this shelxl refinement is uniquely defined
by the following loop, which should always be used as a source of
symmetry information in preference to the above space-group names.
They are only intended as comments.
;
_shelx_estimated_absorpt_T_min     ?
_shelx_estimated_absorpt_T_max     ?
_shelx_hkl_file
;
  -7   0   5  283.22    9.14
  -7   0   6 1425.73   29.05
  -7   1   3 1522.30   35.55
  -7   1   4   81.05    5.20
  -7   1   4  101.72    5.79
  -7   1   5   37.07    3.34
  -7   1   6  865.33   19.79
  -7   2   2  169.41    8.72
  -7   2   3 1385.66   34.32
  -7   2   4  463.30   14.30
  -7   2   4  436.65   14.44
  -7   2   5 1529.53   33.14
  -7   3   1  217.37    8.64
  -7   3   2  722.45   21.08
  -7   3   3  180.76    9.25
  -7   3   4   60.48    4.15
  -7   3   5 1778.22   35.46
  -7   4   1  145.78    6.37
  -7   4   2 1508.84   34.47
  -7   4   3  409.86   13.47
  -7   4   4  208.73    7.68
  -7   5   3  898.87   20.26
  -6  -1   4 1020.83   25.63
  -6  -1   5   83.31    5.79
  -6   0   3   94.92    6.75
  -6   0   4 1473.53   36.74
  -6   0   6   49.70    4.51
  -6   0   7  889.24   21.27
  -6   1   2  196.13   10.30
  -6   1   3   86.89    6.91
  -6   1   4 1289.22   35.96
  -6   1   5 1015.27   27.69
  -6   2   2 1313.32   34.39
  -6   2   3 1971.05   46.59
  -6   2   4  122.06    9.11
  -6   2   4  114.08    7.68
  -6   2   4  103.96    7.42
  -6   2   5  233.50   10.33
  -6   3   0 1612.96   37.43
  -6   3   1   26.82    4.01
  -6   3   2   49.69    6.45
  -6   3   2   47.20    4.97
  -6   3   3 1802.32   47.05
  -6   3   3 1690.02   40.75
  -6   3   3 1743.84   42.44
  -6   3   4   46.25    5.37
  -6   3   4   47.20    4.51
  -6   3   4   45.91    4.83
  -6   3   5  245.97    9.43
  -6   3   5  267.91   10.88
  -6   3   6  792.18   18.47
  -6   4  -1  220.73    7.96
  -6   4   0 2765.03   56.96
  -6   4   0 2522.03   57.29
  -6   4   1  137.07    8.69
  -6   4   1  145.78    9.86
  -6   4   2  178.78   11.41
  -6   4   3 1558.69   37.28
  -6   4   3 1578.97   40.38
  -6   4   4  753.69   22.13
  -6   4   4  733.53   21.40
  -6   4   5 1891.36   40.03
  -6   5  -1  192.85    7.39
  -6   5   0  748.74   20.63
  -6   5   0  813.44   21.83
  -6   5   1  275.56   11.53
  -6   5   1  269.63   12.13
  -6   5   2 1398.67   33.15
  -6   5   3   25.93    3.59
  -6   5   3   24.24    3.04
  -6   5   4  149.64    6.89
  -6   6   0    6.51    1.40
  -6   6   1  111.06    5.78
  -6   6   2 1603.30   34.96
  -6   6   3  307.92    9.63
  -5  -2   5 1609.61   37.91
  -5  -2   6  186.35    9.27
  -5  -2   7   11.22    2.07
  -5  -1   3 1063.39   29.12
  -5  -1   4  735.45   22.88
  -5  -1   4  706.29   23.19
  -5  -1   5 3497.66   74.29
  -5  -1   6  177.55    9.82
  -5  -1   7  250.97   10.59
  -5   0   2 4108.56   83.37
  -5   0   2 3884.85   82.45
  -5   0   3  393.98   16.21
  -5   0   4  852.62   26.01
  -5   0   5  826.54   25.46
  -5   0   6  446.84   16.78
  -5   1   1    5.84    2.37
  -5   1   1    6.18    2.36
  -5   1   2 1769.92   43.40
  -5   1   2 1767.15   43.40
  -5   1   3  709.37   22.50
  -5   1   3  740.02   23.36
  -5   1   3  681.69   22.42
  -5   1   4 1872.50   48.57
  -5   1   4 1868.84   45.86
  -5   1   5  146.57    8.50
  -5   1   6  493.86   17.15
  -5   1   7 1544.08   33.82
  -5   2  -1 1322.06   37.40
  -5   2   0  951.30   28.79
  -5   2   1 1325.12   35.55
  -5   2   1 1349.34   37.56
  -5   2   2   18.49    3.76
  -5   2   2   26.92    4.07
  -5   2   3  707.21   22.46
  -5   2   3  747.17   23.83
  -5   2   3  740.66   23.20
  -5   2   4 3560.44   78.61
  -5   2   4 3439.96   73.84
  -5   2   4 3608.86   75.24
  -5   2   5  542.31   18.64
  -5   2   5  529.22   18.02
  -5   2   6  107.30    6.33
  -5   2   6  100.54    6.27
  -5   3  -2  922.67   26.74
  -5   3  -1   11.57    2.98
  -5   3  -1   13.83    3.66
  -5   3   0  123.98    9.37
  -5   3   1 2880.71   66.77
  -5   3   1 2933.06   63.89
  -5   3   2 1081.89   32.44
  -5   3   2 1115.94   30.01
  -5   3   2 1127.56   31.80
  -5   3   2 1083.13   29.82
  -5   3   3  317.29   14.19
  -5   3   3  291.86   12.82
  -5   3   3  326.61   16.96
  -5   3   4  651.46   19.66
  -5   3   4  638.13   21.54
  -5   3   4  617.88   19.76
  -5   3   5  291.01   12.65
  -5   3   6  808.76   20.70
  -5   4  -2  955.79   25.32
  -5   4  -1   68.74    6.48
  -5   4  -1   71.04    7.09
  -5   4  -1   72.85    6.78
  -5   4   0   52.11    6.08
  -5   4   0   51.57    6.40
  -5   4   1 2741.93   61.28
  -5   4   1 2772.25   63.86
  -5   4   1 2738.89   66.67
  -5   4   2 1027.25   27.38
  -5   4   2 1098.17   34.65
  -5   4   2 1012.74   29.67
  -5   4   2 1071.07   30.71
  -5   4   3 1467.01   40.26
  -5   4   3 1365.53   32.52
  -5   4   4   69.47    6.42
  -5   4   4   62.61    5.69
  -5   4   5  193.52    9.02
  -5   5  -2 1134.35   28.67
  -5   5  -1 1102.86   30.70
  -5   5  -1 1079.68   28.19
  -5   5   0 2692.39   61.36
  -5   5   0 2618.42   60.63
  -5   5   1    8.12    2.76
  -5   5   1   10.72    2.81
  -5   5   1    7.31    2.19
  -5   5   2   12.71    2.79
  -5   5   3 1807.07   42.21
  -5   5   3 1866.95   45.29
  -5   5   4  274.40   11.20
  -5   6  -2  104.79    5.86
  -5   6  -1   99.95    6.59
  -5   6   0 1670.58   38.95
  -5   6   0 1750.43   39.91
  -5   6   1  139.72    6.98
  -5   6   1  161.61    8.99
  -5   6   2  274.71   10.18
  -5   6   3 1018.67   24.21
  -5   6   3 1135.99   26.68
  -4  -3   6 1355.13   32.97
  -4  -3   7   63.13    4.68
  -4  -2   4   28.84    3.88
  -4  -2   5  421.78   16.40
  -4  -2   8  119.93    5.64
  -4  -1   2   41.35    4.40
  -4  -1   2   38.15    4.30
  -4  -1   3 3769.07   77.32
  -4  -1   4   39.22    4.46
  -4  -1   4   29.61    4.00
  -4  -1   5    2.58    1.56
  -4  -1   6 2195.05   51.28
  -4  -1   8 1153.21   25.41
  -4   0   0 3861.53   83.73
  -4   0   1  550.55   18.34
  -4   0   1  578.10   18.38
  -4   0   1  517.33   17.86
  -4   0   2  807.74   23.61
  -4   0   2  820.07   23.32
  -4   0   3 4627.68   91.94
  -4   0   4  997.58   27.28
  -4   1  -2   60.48    6.67
  -4   1  -1  530.12   22.39
  -4   1   0 2046.30   47.40
  -4   1   0 1948.17   50.85
  -4   1   1  441.91   15.77
  -4   1   1  411.66   17.63
  -4   1   1  430.80   16.43
  -4   1   1  440.28   15.68
  -4   1   2 2005.42   44.22
  -4   1   2 1946.60   45.25
  -4   1   2 1895.61   44.20
  -4   1   3 1115.26   28.83
  -4   1   4   30.55    3.81
  -4   1   4   36.64    4.26
  -4   1   5 3524.53   73.25
  -4   1   5 3477.30   73.23
  -4   1   6  128.22    7.66
  -4   2  -3  772.66   24.55
  -4   2  -2  681.03   26.37
  -4   2  -1 1982.07   53.16
  -4   2   0  565.30   19.14
  -4   2   0  538.73   21.92
  -4   2   1  549.53   19.63
  -4   2   1  543.27   18.52
  -4   2   2 4684.06   90.61
  -4   2   2 4681.40   91.77
  -4   2   2 4370.66   92.91
  -4   2   2 4607.48   90.94
  -4   2   3  911.82   24.51
  -4   2   3  905.20   25.61
  -4   2   3  865.92   28.42
  -4   2   4  526.22   19.68
  -4   2   4  581.37   19.75
  -4   2   4  574.05   18.27
  -4   2   5 1858.19   45.23
  -4   2   5 1876.67   42.94
  -4   2   6  594.41   18.76
  -4   3  -4  494.28   14.21
  -4   3  -3   51.60    6.14
  -4   3  -2  519.34   23.12
  -4   3  -2  599.28   22.42
  -4   3  -1 2919.17   68.52
  -4   3   0  575.01   19.78
  -4   3   0  571.42   22.51
  -4   3   0  596.57   22.63
  -4   3   0  616.45   19.78
  -4   3   0  602.46   20.06
  -4   3   1  640.74   19.52
  -4   3   1  632.48   20.63
  -4   3   1  637.31   19.43
  -4   3   2 1494.38   35.07
  -4   3   2 1437.90   41.22
  -4   3   2 1470.64   37.72
  -4   3   3 1803.22   42.57
  -4   3   3 1727.72   46.13
  -4   3   3 1693.89   39.22
  -4   3   4 1758.08   39.21
  -4   3   4 1662.24   43.22
  -4   3   4 1746.64   43.24
  -4   3   5    2.34    1.56
  -4   3   6   19.74    2.72
  -4   4  -4 1143.59   27.33
  -4   4  -3  309.20   13.84
  -4   4  -2   99.11    8.85
  -4   4  -2   87.28    8.53
  -4   4  -1  600.58   23.94
  -4   4  -1  578.93   22.17
  -4   4  -1  635.45   22.17
  -4   4  -1  589.94   23.54
  -4   4   0  676.76   25.11
  -4   4   0  625.12   20.36
  -4   4   0  759.59   24.57
  -4   4   0  706.22   24.22
  -4   4   0  693.55   21.84
  -4   4   0  666.39   24.83
  -4   4   1 1447.37   38.23
  -4   4   1 1456.26   41.44
  -4   4   1 1447.42   34.15
  -4   4   1 1413.59   36.63
  -4   4   1 1420.85   36.13
  -4   4   2  325.17   13.90
  -4   4   2  308.90   13.70
  -4   4   2  318.86   16.42
  -4   4   3  650.09   23.71
  -4   4   4 1486.48   38.11
  -4   4   4 1529.06   39.25
  -4   4   5  320.92   12.43
  -4   5  -4  821.62   19.20
  -4   5  -4  708.21   17.15
  -4   5  -3  678.50   21.87
  -4   5  -3  706.68   22.71
  -4   5  -2 1553.28   42.55
  -4   5  -2 1522.22   40.58
  -4   5  -1   13.22    3.18
  -4   5  -1   11.04    2.47
  -4   5  -1   11.59    3.37
  -4   5  -1   11.72    3.15
  -4   5   0  781.01   26.24
  -4   5   0  755.05   22.40
  -4   5   0  740.75   23.63
  -4   5   0  716.47   24.03
  -4   5   0  776.61   26.54
  -4   5   1 3962.47   86.69
  -4   5   1 4145.11   88.98
  -4   5   1 4043.03   82.98
  -4   5   1 4173.46   84.50
  -4   5   1 3983.26   85.93
  -4   5   2 1011.50   30.95
  -4   5   2  920.74   30.05
  -4   5   2  946.19   26.94
  -4   5   3  699.04   23.75
  -4   5   3  686.26   21.38
  -4   5   4  230.95   10.02
  -4   5   5  336.45    9.76
  -4   6  -3   12.61    2.60
  -4   6  -2 1732.26   43.27
  -4   6  -1  161.04    8.34
  -4   6  -1  169.86    9.15
  -4   6   0  140.12    8.44
  -4   6   0  133.93    8.87
  -4   6   0  131.94    9.00
  -4   6   0  154.61    9.29
  -4   6   1  732.77   20.76
  -4   6   1  751.07   24.90
  -4   6   2  272.02   10.56
  -4   6   2  262.83   13.07
  -4   6   3  881.31   21.51
  -4   6   3  911.66   24.86
  -4   7  -3   96.85    4.64
  -4   7  -2 1240.71   28.39
  -4   7  -1  483.06   15.55
  -4   7   1    2.01    1.35
  -3  -3   5   74.75    6.13
  -3  -2   3  434.46   14.39
  -3  -2   4 2674.45   56.71
  -3  -2   5  730.33   22.65
  -3  -2   6   63.76    6.17
  -3  -1   1 3570.22   70.25
  -3  -1   3  572.80   16.86
  -3  -1   4 2019.91   44.76
  -3   0  -2 2137.21   53.59
  -3   0  -1   54.34    6.35
  -3   0   1 3411.59   67.61
  -3   0   3 4911.36   93.49
  -3   0   6 2687.73   59.35
  -3   1  -3   57.71    7.08
  -3   1   0 5173.36   97.44
  -3   1   0 5018.62   94.43
  -3   1   1  149.34    7.12
  -3   1   3 3737.27   72.70
  -3   1   4   15.34    2.81
  -3   1   4    7.44    1.86
  -3   1   5  459.11   16.04
  -3   1   5  464.32   17.21
  -3   1   6 1210.32   31.79
  -3   2  -4  269.64   14.03
  -3   2  -3 1328.28   35.84
  -3   2  -3 1226.96   46.63
  -3   2  -2  465.22   19.23
  -3   2  -2  462.39   17.05
  -3   2  -2  480.33   25.62
  -3   2  -1  324.89   18.97
  -3   2  -1  325.51   13.23
  -3   2   0 9462.28  174.50
  -3   2   1  135.81    7.10
  -3   2   1  133.61    6.59
  -3   2   3 3556.00   69.96
  -3   2   3 3573.64   72.75
  -3   2   4 1077.98   26.85
  -3   2   4 1108.63   30.12
  -3   2   5 3024.85   66.86
  -3   2   6   76.67    6.12
  -3   3  -5   69.24    4.83
  -3   3  -4   19.39    4.28
  -3   3  -3 2384.67   70.52
  -3   3  -3 2505.71   60.85
  -3   3  -3 2444.77   55.08
  -3   3  -2  389.80   18.67
  -3   3  -2  373.98   16.67
  -3   3  -2  389.84   14.05
  -3   3  -1  451.00   12.93
  -3   3  -1  465.20   19.43
  -3   3  -1  463.14   17.69
  -3   3   0 3522.47   73.41
  -3   3   1  423.70   15.62
  -3   3   1  422.69   13.00
  -3   3   2 3942.45   79.34
  -3   3   2 4056.45   81.33
  -3   3   2 3795.23   83.16
  -3   3   3   47.18    5.40
  -3   3   3   49.40    5.09
  -3   3   3   53.98    6.12
  -3   3   3   52.58    4.73
  -3   3   4  104.16    7.99
  -3   3   4  123.26    8.50
  -3   3   4  114.38    7.39
  -3   3   5 2061.25   45.50
  -3   3   5 2065.41   48.93
  -3   3   6   99.03    5.86
  -3   4  -5  144.24    7.58
  -3   4  -4  110.44    8.34
  -3   4  -3 1754.94   47.04
  -3   4  -3 1766.95   56.06
  -3   4  -3 1782.76   49.41
  -3   4  -2 1207.98   37.89
  -3   4  -2 1199.79   36.00
  -3   4  -1 2183.65   47.84
  -3   4  -1 2146.42   54.88
  -3   4  -1 2317.82   52.59
  -3   4  -1 2208.58   52.50
  -3   4  -1 2114.91   52.58
  -3   4  -1 2247.78   53.47
  -3   4  -1 2174.46   47.90
  -3   4   0    3.75    1.51
  -3   4   0    3.27    1.52
  -3   4   0    8.25    2.59
  -3   4   0    4.15    1.55
  -3   4   0    5.83    2.14
  -3   4   0    2.46    1.73
  -3   4   0    3.07    2.06
  -3   4   1   41.13    4.29
  -3   4   1   40.89    4.32
  -3   4   1   50.89    5.08
  -3   4   1   38.30    5.21
  -3   4   2 3059.03   65.61
  -3   4   2 3102.87   68.83
  -3   4   3  208.31   10.57
  -3   4   3  182.26   11.40
  -3   4   3  188.25   10.65
  -3   4   4   44.53    4.68
  -3   4   5  604.30   18.48
  -3   5  -5  475.23   13.68
  -3   5  -4  700.35   23.50
  -3   5  -4  669.86   22.61
  -3   5  -3  162.18    8.13
  -3   5  -3  158.30   11.82
  -3   5  -3  143.19   10.35
  -3   5  -2  409.98   17.61
  -3   5  -2  396.06   19.53
  -3   5  -2  421.47   15.45
  -3   5  -2  426.22   19.19
  -3   5  -1 3034.06   63.10
  -3   5  -1 2952.41   69.77
  -3   5  -1 3052.84   65.74
  -3   5  -1 2969.96   69.69
  -3   5  -1 2872.29   64.20
  -3   5  -1 3143.94   70.49
  -3   5   0 1145.41   28.64
  -3   5   0 1088.74   29.61
  -3   5   0 1104.17   35.31
  -3   5   0 1171.49   32.41
  -3   5   1  111.26    7.63
  -3   5   1  103.63    6.97
  -3   5   1  106.29    8.58
  -3   5   1  135.78    9.41
  -3   5   1  110.21    8.29
  -3   5   2 1678.04   44.22
  -3   5   2 1638.82   43.61
  -3   5   2 1620.30   39.63
  -3   5   3  961.46   26.92
  -3   5   4 1276.96   30.49
  -3   6  -4 1309.59   33.49
  -3   6  -3  655.11   23.40
  -3   6  -3  642.90   18.95
  -3   6  -2  567.92   21.75
  -3   6  -2  527.19   18.28
  -3   6  -1  567.75   20.36
  -3   6  -1  604.23   22.89
  -3   6  -1  581.87   22.90
  -3   6  -1  544.01   18.09
  -3   6  -1  546.55   18.17
  -3   6   0  646.42   25.32
  -3   6   0  656.17   21.91
  -3   6   0  606.76   20.05
  -3   6   0  650.97   22.54
  -3   6   0  608.98   20.18
  -3   6   1  790.02   28.88
  -3   6   1  834.50   25.98
  -3   6   1  782.19   25.18
  -3   6   2    2.28    2.41
  -3   6   2    5.54    2.10
  -3   6   3   18.67    3.45
  -3   7  -4  545.69   14.86
  -3   7  -3  736.78   20.28
  -3   7  -3  684.07   18.69
  -3   7  -2 1095.55   28.17
  -3   7  -1  116.55    8.47
  -3   7  -1  116.54    7.58
  -3   7   0  281.65   13.60
  -3   7   1 1515.28   36.94
  -3   7   1 1373.42   32.94
  -3   7   2  471.44   14.74
  -2  -3   5 4627.24   94.46
  -2  -3   6  191.20   11.30
  -2  -2   2 5192.13   96.06
  -2  -2   4  461.33   15.80
  -2  -2   5 1640.87   41.36
  -2  -2   6  654.90   23.47
  -2  -1   2 6310.71  115.13
  -2  -1   3 2452.06   49.91
  -2  -1   4 4536.30   89.53
  -2  -1   6  351.82   16.04
  -2   0  -3  695.78   30.47
  -2   0  -2  268.01   16.67
  -2   0   0 1973.14   39.14
  -2   0   0 1917.84   36.12
  -2   0   2   18.13    1.91
  -2   0   4 4953.02   96.53
  -2   0   5  396.66   15.96
  -2   1  -5   42.46    4.28
  -2   1  -4  895.81   36.41
  -2   1  -3 1206.59   33.80
  -2   1  -3 1081.13   41.34
  -2   1   0  398.51   11.21
  -2   1   0  391.37   11.32
  -2   1   1 6979.21  126.56
  -2   1   2 3034.57   57.43
  -2   1   3  335.28   10.97
  -2   1   4 1355.84   32.37
  -2   1   6  990.32   27.51
  -2   2  -5  792.69   30.91
  -2   2  -4  396.32   17.43
  -2   2  -4  378.10   23.53
  -2   2  -3  444.23   19.55
  -2   2  -3  436.61   23.95
  -2   2  -3  482.57   18.09
  -2   2  -2 4323.46   84.81
  -2   2  -1  299.42   11.93
  -2   2   0  504.86   15.13
  -2   2   0  529.49   13.28
  -2   2   0  488.99   10.73
  -2   2   1 7897.65  145.37
  -2   2   2 2291.01   44.50
  -2   2   3 2623.38   51.17
  -2   2   3 2546.67   57.85
  -2   2   4  140.72    7.79
  -2   2   5  180.35    9.23
  -2   2   6 1891.21   42.64
  -2   3  -6  115.22    5.79
  -2   3  -5 2085.30   59.71
  -2   3  -4  173.33   12.63
  -2   3  -4  182.34   16.00
  -2   3  -3 1142.08   30.86
  -2   3  -2 2449.16   49.04
  -2   3  -2 2124.94   54.02
  -2   3  -1 1461.79   36.61
  -2   3   0 5972.79  115.00
  -2   3   1  462.67   11.66
  -2   3   2   47.54    4.15
  -2   3   3 3237.86   72.98
  -2   3   3 3195.28   69.49
  -2   3   3 3276.12   67.09
  -2   3   4  343.98   14.04
  -2   3   5  285.11   11.73
  -2   3   5  288.57   12.99
  -2   3   6  476.24   12.89
  -2   4  -5 1081.29   31.82
  -2   4  -4  315.07   17.82
  -2   4  -4  305.94   16.89
  -2   4  -4  305.94   11.75
  -2   4  -4  342.56   21.21
  -2   4  -3 2422.46   60.65
  -2   4  -3 2425.55   66.22
  -2   4  -3 2432.39   52.32
  -2   4  -2 1012.95   24.98
  -2   4  -2 1001.84   31.13
  -2   4  -2 1001.36   26.19
  -2   4  -2 1049.67   31.95
  -2   4  -2 1021.51   34.30
  -2   4  -1  566.80   20.62
  -2   4  -1  583.68   17.17
  -2   4  -1  574.20   17.50
  -2   4   0 5255.15  102.36
  -2   4   0 5459.30  103.83
  -2   4   0 5270.60  106.94
  -2   4   1  357.11   13.00
  -2   4   1  375.49   13.52
  -2   4   1  367.30   14.58
  -2   4   1  376.02   15.19
  -2   4   1  322.08   14.36
  -2   4   2 1050.99   28.27
  -2   4   2 1078.50   27.55
  -2   4   2 1003.25   30.31
  -2   4   2 1047.46   28.35
  -2   4   3 1452.06   37.55
  -2   4   3 1470.24   37.19
  -2   4   3 1476.41   42.26
  -2   4   4  322.74   13.96
  -2   4   4  346.15   13.74
  -2   5  -5    4.32    2.15
  -2   5  -4  128.49   10.91
  -2   5  -4  125.36    7.39
  -2   5  -4  134.48   12.20
  -2   5  -3 2904.24   73.53
  -2   5  -3 3155.48   73.35
  -2   5  -3 3140.04   76.28
  -2   5  -3 3011.37   64.68
  -2   5  -2  157.65    8.39
  -2   5  -2  142.43   11.12
  -2   5  -2  146.78    8.70
  -2   5  -2  160.32   11.65
  -2   5  -1  524.38   22.77
  -2   5  -1  530.12   20.29
  -2   5  -1  489.13   16.85
  -2   5  -1  509.25   20.58
  -2   5  -1  519.39   17.50
  -2   5  -1  513.17   17.68
  -2   5   0 1522.31   39.64
  -2   5   0 1566.09   39.88
  -2   5   0 1650.32   40.40
  -2   5   0 1553.81   38.25
  -2   5   1  873.59   24.90
  -2   5   1  900.02   28.62
  -2   5   1  968.58   26.71
  -2   5   1  986.42   30.16
  -2   5   1  999.15   29.50
  -2   5   2 1733.64   41.64
  -2   5   2 1822.35   47.86
  -2   5   3  106.42    7.02
  -2   5   3  104.55    8.65
  -2   5   3  115.42    7.53
  -2   5   4   85.85    4.92
  -2   6  -5  292.71   12.73
  -2   6  -4   38.23    5.49
  -2   6  -3 1069.25   34.08
  -2   6  -3 1076.21   26.71
  -2   6  -2  936.16   30.02
  -2   6  -2 1034.69   32.10
  -2   6  -2  945.16   26.31
  -2   6  -2  950.61   28.03
  -2   6  -1 2610.66   56.83
  -2   6  -1 2535.80   57.82
  -2   6  -1 2714.02   59.80
  -2   6   0   33.39    4.72
  -2   6   0   37.18    5.02
  -2   6   0   30.82    4.07
  -2   6   1   57.29    5.22
  -2   6   1   48.31    6.95
  -2   6   1   53.06    6.21
  -2   6   2  955.71   28.42
  -2   6   3  148.59    8.37
  -2   7  -5  404.15   11.29
  -2   7  -4  596.09   17.92
  -2   7  -4  581.67   16.32
  -2   7  -3    2.43    1.07
  -2   7  -2  295.01   14.85
  -2   7  -2  279.37   11.18
  -2   7  -2  279.55   12.25
  -2   7  -1 1602.66   37.38
  -2   7  -1 1646.44   43.45
  -2   7  -1 1650.92   39.39
  -2   7  -1 1534.47   37.24
  -2   7   0  229.40   12.68
  -2   7   0  202.78   10.19
  -2   7   1   18.71    3.37
  -2   7   1   18.10    2.81
  -2   8  -3  572.79   14.63
  -1  -4   5  685.68   22.69
  -1  -3   3 7037.97  130.42
  -1  -3   4  370.93   14.41
  -1  -3   5   68.07    6.67
  -1  -2   2 3525.03   66.00
  -1  -2   3 4559.38   87.57
  -1  -2   4  263.73   11.82
  -1  -2   5 2190.02   52.94
  -1  -1   0 6702.55  119.24
  -1  -1   1 1369.63   26.26
  -1  -1   2 2765.65   52.71
  -1  -1   5 5057.77  103.85
  -1   0  -4    5.41    2.26
  -1   0  -4    6.11    4.19
  -1   0  -3 3081.68   75.75
  -1   0  -2 3588.13   79.64
  -1   0  -1 9999.00  185.46
  -1   0   0  268.80    6.88
  -1   0   1  220.40    5.89
  -1   0   3 1074.18   25.40
  -1   0   4 1014.93   26.70
  -1   0   4 1004.78   26.98
  -1   0   5 1681.32   42.01
  -1   0   5 1680.52   41.75
  -1   1  -5  337.79   20.92
  -1   1  -4 1572.12   41.64
  -1   1  -4 1429.36   49.24
  -1   1  -3   26.39    5.60
  -1   1  -2 1058.68   31.94
  -1   1  -1 4122.55   82.35
  -1   1   0   79.60    3.78
  -1   1   2 3361.41   62.94
  -1   1   3 3031.48   59.98
  -1   1   4 2250.30   50.51
  -1   1   4 2119.19   47.35
  -1   1   5   37.57    5.09
  -1   1   6   43.56    3.66
  -1   2  -6   50.42    6.74
  -1   2  -5  301.40   20.62
  -1   2  -4 3230.14   72.09
  -1   2  -4 3300.22   86.80
  -1   2  -4 3209.91   82.58
  -1   2  -3  533.86   24.04
  -1   2  -3  540.51   17.71
  -1   2  -2   11.89    1.94
  -1   2  -1 2306.12   44.03
  -1   2  -1 2325.32   50.31
  -1   2   0 2837.20   51.79
  -1   2   1 4544.71   84.16
  -1   2   3  809.90   25.19
  -1   2   4 1767.52   50.34
  -1   2   4 1931.94   46.66
  -1   2   5  306.84   12.63
  -1   2   6   87.98    4.99
  -1   3  -6  327.36   18.50
  -1   3  -5   45.72    4.11
  -1   3  -5   41.58    7.81
  -1   3  -4 2511.62   70.59
  -1   3  -4 2442.75   67.33
  -1   3  -3 1682.54   48.66
  -1   3  -2 5256.08  107.64
  -1   3   0  497.79   15.62
  -1   3   1 5311.47   99.73
  -1   3   2  573.12   18.64
  -1   3   2  554.64   17.04
  -1   3   2  582.46   19.02
  -1   3   2  546.99   17.53
  -1   3   2  574.44   20.39
  -1   3   3  512.98   20.36
  -1   3   3  508.70   20.76
  -1   3   3  519.82   18.83
  -1   3   3  516.89   17.79
  -1   3   4  479.09   17.35
  -1   3   5  434.16   13.93
  -1   4  -6  260.66   12.47
  -1   4  -6  262.31   15.94
  -1   4  -5  850.61   34.82
  -1   4  -5  819.00   23.04
  -1   4  -4  197.72   15.07
  -1   4  -4  185.71    9.56
  -1   4  -3   21.92    3.16
  -1   4  -3   20.46    4.47
  -1   4  -2 4310.91   92.72
  -1   4  -2 4431.58   91.96
  -1   4  -1   56.34    5.46
  -1   4   0   22.63    3.41
  -1   4   0   24.92    3.17
  -1   4   0   19.78    2.98
  -1   4   1 2606.13   54.91
  -1   4   1 2503.93   53.15
  -1   4   1 2618.39   55.11
  -1   4   1 2517.15   56.09
  -1   4   1 2609.29   59.37
  -1   4   2  635.52   20.38
  -1   4   2  673.13   24.90
  -1   4   3 1851.32   44.59
  -1   4   3 1856.02   44.14
  -1   4   3 1799.35   47.93
  -1   4   4   11.83    2.48
  -1   4   4    8.99    2.07
  -1   5  -6  202.62   10.82
  -1   5  -6  187.75   11.64
  -1   5  -5 2891.47   61.16
  -1   5  -5 2940.50   72.96
  -1   5  -4  747.40   28.29
  -1   5  -4  746.95   23.06
  -1   5  -4  740.56   29.19
  -1   5  -3  805.37   22.84
  -1   5  -3  854.33   29.48
  -1   5  -2 2699.10   59.35
  -1   5  -2 2748.75   67.15
  -1   5  -2 2723.34   63.79
  -1   5  -1  605.00   25.25
  -1   5  -1  597.17   21.20
  -1   5  -1  571.60   18.55
  -1   5  -1  556.71   27.65
  -1   5   0 2898.63   62.53
  -1   5   0 2933.19   63.55
  -1   5   0 2926.75   66.17
  -1   5   0 2789.23   73.76
  -1   5   1    7.14    1.90
  -1   5   1    4.50    1.94
  -1   5   1    7.25    2.95
  -1   5   2   12.46    2.47
  -1   5   2   17.47    3.19
  -1   5   2   13.00    3.54
  -1   5   3 1237.63   29.33
  -1   5   3 1279.63   32.71
  -1   6  -6  309.60   11.71
  -1   6  -5  919.74   29.40
  -1   6  -5  908.24   23.88
  -1   6  -4  442.01   20.17
  -1   6  -3 1407.23   36.45
  -1   6  -3 1416.46   35.02
  -1   6  -3 1377.25   40.11
  -1   6  -3 1492.93   40.44
  -1   6  -2  211.59   10.92
  -1   6  -2  216.48   12.25
  -1   6  -2  209.11   14.19
  -1   6  -2  225.19   11.76
  -1   6  -2  212.60   11.19
  -1   6  -1   41.98    4.91
  -1   6  -1   49.64    7.34
  -1   6  -1   47.54    5.28
  -1   6  -1   59.96    6.37
  -1   6   0 2777.09   59.11
  -1   6   0 2639.79   59.65
  -1   6   0 2646.02   63.34
  -1   6   0 2756.16   68.75
  -1   6   1  398.53   19.46
  -1   6   1  446.01   18.34
  -1   6   2  231.77   11.91
  -1   6   2  239.49   10.85
  -1   7  -5   51.87    4.14
  -1   7  -4  103.76    6.32
  -1   7  -3 1363.05   32.46
  -1   7  -3 1415.18   34.14
  -1   7  -2  343.70   15.97
  -1   7  -2  340.35   13.30
  -1   7  -2  310.98   12.87
  -1   7  -1  249.26   10.46
  -1   7  -1  253.14   13.42
  -1   7  -1  230.90   11.23
  -1   7   0  639.54   21.08
  -1   7   1  198.02    7.99
  -1   7   1  195.52    7.99
   0  -4   3  407.38   13.70
   0  -4   5  268.16   13.89
   0  -2   2 3410.14   66.36
   0  -2   3 5906.62  114.09
   0  -1  -4  287.80   14.15
   0  -1  -3  456.34   20.98
   0  -1  -2 3328.87   70.83
   0  -1  -1   79.47    4.59
   0  -1   1 1745.48   33.57
   0  -1   2  885.55   21.29
   0  -1   5  159.69   10.84
   0   0  -5 2383.25   57.22
   0   0  -5 2239.98   64.54
   0   0  -4  543.73   27.59
   0   0  -4  569.43   24.83
   0   0  -4  570.27   20.58
   0   0  -3 2646.62   66.27
   0   0  -3 2706.98   56.59
   0   0  -1 1954.01   36.94
   0   0   2 2556.02   51.01
   0   0   4  566.60   19.50
   0   0   5 2307.97   53.50
   0   0   6   39.40    3.44
   0   1  -6 1140.77   39.34
   0   1  -5  168.61   16.28
   0   1  -5  182.94   15.18
   0   1  -4    9.07    2.57
   0   1  -4   13.37    4.66
   0   1  -4   10.72    3.52
   0   1  -3 5300.67  101.89
   0   1  -2  938.48   21.31
   0   1  -2  833.18   20.02
   0   1  -1 1712.02   32.67
   0   1   0 4667.76   85.78
   0   1   0 4803.50   85.10
   0   1   3  470.44   16.82
   0   1   4  314.77   14.58
   0   1   4  232.83   16.00
   0   1   5 2046.49   48.72
   0   1   6   60.98    3.78
   0   2  -7  147.43    9.20
   0   2  -6 1361.49   46.79
   0   2  -5  149.84   13.58
   0   2  -5  132.87   14.39
   0   2  -4  160.85   13.92
   0   2  -4  171.22   12.03
   0   2  -3 5828.19  120.72
   0   2  -1 3338.65   63.73
   0   2   0  221.59    7.99
   0   2   0  225.50    7.23
   0   2   1  335.38   12.47
   0   2   2 5593.92  108.18
   0   2   2 5586.60  112.93
   0   2   3  559.92   23.50
   0   2   3  543.99   19.94
   0   2   4  169.30   10.70
   0   2   5  417.49   13.84
   0   3  -7   17.49    3.93
   0   3  -6  891.56   23.90
   0   3  -6  966.62   37.30
   0   3  -5 1713.14   56.54
   0   3  -5 1608.42   44.15
   0   3  -5 1678.28   51.64
   0   3  -4 2475.93   61.58
   0   3  -4 2492.45   67.82
   0   3  -3  331.36   16.56
   0   3  -2  701.31   21.27
   0   3  -1 4824.72   92.77
   0   3   0 2764.40   57.59
   0   3   1  524.93   18.47
   0   3   1  505.47   18.08
   0   3   2 1414.30   39.55
   0   3   2 1345.67   35.08
   0   3   2 1366.34   37.56
   0   3   3  552.32   20.37
   0   3   3  509.47   22.36
   0   3   3  541.70   18.88
   0   3   3  512.82   19.74
   0   3   4  804.90   23.00
   0   4  -7  872.03   22.00
   0   4  -7  981.39   28.52
   0   4  -6    0.70    1.17
   0   4  -6    0.47    2.66
   0   4  -5  267.77   18.94
   0   4  -5  263.83   17.21
   0   4  -5  251.47   11.88
   0   4  -4 1785.17   51.79
   0   4  -4 1706.38   47.83
   0   4  -3  363.63   16.96
   0   4  -3  403.13   17.70
   0   4  -3  408.03   14.48
   0   4  -3  396.21   17.75
   0   4  -3  406.63   13.48
   0   4  -3  394.75   23.00
   0   4  -2  529.52   16.44
   0   4  -2  562.26   19.38
   0   4  -2  567.53   17.38
   0   4  -2  570.11   24.81
   0   4  -1 1359.85   32.99
   0   4  -1 1400.69   32.61
   0   4   0  971.66   31.38
   0   4   0 1052.78   29.05
   0   4   0 1003.73   25.90
   0   4   0  992.11   26.18
   0   4   1  824.24   27.77
   0   4   1  807.24   26.43
   0   4   1  787.23   22.74
   0   4   1  826.25   23.59
   0   4   1  813.71   27.42
   0   4   2   92.01    7.03
   0   4   2   82.71    6.69
   0   4   2  101.30    8.79
   0   4   3   95.95    6.83
   0   4   3   98.04    6.72
   0   4   3   78.80    6.24
   0   5  -7 1186.51   27.53
   0   5  -6   64.59    7.46
   0   5  -6   68.77    5.24
   0   5  -5    3.14    2.90
   0   5  -4 2124.17   54.60
   0   5  -4 2038.85   48.56
   0   5  -4 2061.93   45.86
   0   5  -3 2302.22   58.92
   0   5  -3 2440.60   57.58
   0   5  -3 2416.07   53.88
   0   5  -3 2263.23   70.57
   0   5  -3 2321.68   51.94
   0   5  -2 3589.27   82.98
   0   5  -2 3676.12   74.79
   0   5  -2 3460.14   75.09
   0   5  -1   29.59    5.65
   0   5  -1   31.41    6.52
   0   5  -1   35.12    4.22
   0   5  -1   41.31    4.64
   0   5   0  134.54   12.03
   0   5   0  159.41    9.18
   0   5   0  153.13    8.75
   0   5   0  159.21   11.10
   0   5   1 1679.04   41.25
   0   5   1 1857.87   47.42
   0   5   2  456.70   15.25
   0   5   2  407.23   16.29
   0   6  -6  286.03   13.07
   0   6  -5 1904.69   43.66
   0   6  -4    0.67    1.49
   0   6  -3   29.19    5.17
   0   6  -2 1574.00   45.28
   0   6  -2 1621.34   39.26
   0   6  -2 1500.92   53.32
   0   6  -1   63.39    7.57
   0   6  -1   57.49    5.52
   0   6  -1   59.54    9.10
   0   6   0  234.44   10.00
   0   6   0  228.56   13.61
   0   6   0  235.88   12.83
   0   6   0  206.76   14.39
   0   6   1  594.09   19.84
   0   6   1  605.30   19.39
   0   7  -5 2051.16   42.53
   0   7  -4  168.43    7.57
   0   7  -4  165.10    7.96
   0   7  -3  199.53    8.83
   0   7  -3  196.03    9.39
   0   7  -2  682.29   21.69
   0   7  -2  719.01   20.08
   0   7  -2  706.47   21.39
   0   7  -1  360.90   11.38
   0   7  -1  345.76   12.74
   0   7   0 1013.26   24.07
   1  -4   2 4380.99   85.99
   1  -4   3   24.12    3.88
   1  -3   1  205.34    8.00
   1  -3   2 5213.97  101.74
   1  -3   3 1582.61   40.90
   1  -2  -3  838.96   22.05
   1  -2  -2  273.45    8.76
   1  -2   2   20.23    3.18
   1  -2   3  505.22   19.35
   1  -1  -4 2163.17   48.78
   1  -1  -4 2079.81   60.92
   1  -1  -3 3070.66   63.06
   1  -1  -3 3037.70   61.08
   1  -1  -2 3500.40   65.35
   1  -1  -2 3446.75   64.89
   1  -1  -1  286.40    6.91
   1  -1  -1  264.54    6.01
   1  -1   0   52.24    1.67
   1  -1   3   25.35    4.03
   1  -1   4 1450.20   36.67
   1   0  -7  491.25   16.41
   1   0  -6  328.55   18.91
   1   0  -5 1654.90   57.01
   1   0  -5 1668.09   49.80
   1   0  -4 1032.76   27.86
   1   0  -4  998.49   29.95
   1   0  -4 1033.95   31.17
   1   0  -3 1133.10   26.55
   1   0  -3 1145.02   27.54
   1   0  -2 5769.87  106.65
   1   0  -2 5951.92  106.68
   1   0  -1  222.59    5.93
   1   0   0  321.73    8.93
   1   0   2 3566.62   72.49
   1   0   3 3176.70   68.81
   1   0   3 3238.06   69.85
   1   0   4    2.71    1.89
   1   0   4    3.67    2.66
   1   0   5   24.91    3.51
   1   1  -7  137.76    9.11
   1   1  -7  130.19    9.90
   1   1  -6  378.52   21.68
   1   1  -5 5230.94  125.43
   1   1  -5 5103.21  113.39
   1   1  -4  324.58   14.42
   1   1  -3 3722.72   72.79
   1   1  -2 2666.25   50.65
   1   1  -1 1321.02   29.91
   1   1  -1 1431.72   26.71
   1   1   0 6652.73  123.64
   1   1   1  544.20   18.02
   1   1   1  547.85   14.78
   1   1   2  131.63    9.80
   1   1   2  130.64    8.19
   1   1   2  138.39    7.26
   1   1   3 1884.37   47.32
   1   1   4   68.54    6.75
   1   1   5   77.40    5.34
   1   1   5   72.13    4.91
   1   2  -7   51.00    7.24
   1   2  -7   44.72    5.31
   1   2  -6   81.75    9.97
   1   2  -5 2070.48   56.05
   1   2  -4  256.04   12.49
   1   2  -3 4742.30   91.00
   1   2  -2 3477.55   65.25
   1   2  -1 1561.46   35.37
   1   2  -1 1507.71   29.55
   1   2  -1 1534.64   28.71
   1   2   0 7466.82  141.49
   1   2   1  211.25   11.84
   1   2   2  722.63   27.67
   1   2   2  720.65   21.30
   1   2   3 1447.55   46.19
   1   2   3 1606.84   42.04
   1   2   4  468.60   17.13
   1   3  -7  356.08   12.09
   1   3  -6 1697.54   47.55
   1   3  -6 1808.52   53.59
   1   3  -5   71.30    7.88
   1   3  -5   66.65    9.79
   1   3  -5   67.12    8.02
   1   3  -4  341.72   16.24
   1   3  -4  367.68   12.09
   1   3  -4  383.33   16.36
   1   3  -3 6685.75  125.92
   1   3  -2  347.89    9.79
   1   3  -2  303.10   11.28
   1   3  -1 1167.61   31.86
   1   3   0 1608.21   41.94
   1   3   1  828.90   28.92
   1   3   1  813.79   24.72
   1   3   1  830.31   26.01
   1   3   2 1943.49   47.42
   1   3   2 1870.90   52.84
   1   3   2 1969.68   47.87
   1   3   3   47.88    5.15
   1   3   3   40.17    4.42
   1   4  -7  159.35   11.54
   1   4  -7  153.52    7.42
   1   4  -6 2592.30   67.41
   1   4  -5  698.25   31.13
   1   4  -5  696.99   27.31
   1   4  -4  256.55   10.78
   1   4  -4  258.33   15.61
   1   4  -3 1189.02   34.15
   1   4  -3 1255.88   31.02
   1   4  -3 1214.61   32.88
   1   4  -3 1310.69   31.75
   1   4  -3 1296.74   43.01
   1   4  -2  520.87   22.75
   1   4  -2  481.85   19.63
   1   4  -2  532.56   19.16
   1   4  -2  505.33   16.76
   1   4  -2  498.56   16.25
   1   4  -1 2374.19   60.14
   1   4  -1 2409.92   52.31
   1   4   0   13.67    2.66
   1   4   0   11.04    3.47
   1   4   0   11.81    3.53
   1   4   0   10.96    2.22
   1   4   0   12.57    2.45
   1   4   1  167.51   11.82
   1   4   1  159.31   12.17
   1   4   1  162.14    9.30
   1   4   1  161.70    9.05
   1   4   1  177.29   11.37
   1   4   2  931.23   26.09
   1   4   2 1001.58   26.28
   1   4   3   75.07    4.31
   1   5  -7   24.97    2.74
   1   5  -6 1081.01   28.63
   1   5  -5  664.78   19.52
   1   5  -5  683.42   22.10
   1   5  -4  805.15   23.68
   1   5  -4  818.12   24.93
   1   5  -4  778.31   37.62
   1   5  -3   94.40    8.42
   1   5  -3  101.21    7.24
   1   5  -3  108.11   12.81
   1   5  -2  786.19   24.02
   1   5  -2  771.21   27.22
   1   5  -1 3299.48   83.02
   1   5  -1 3403.54   70.93
   1   5  -1 3252.56   76.65
   1   5   0  557.72   25.17
   1   5   0  521.67   21.60
   1   5   0  529.60   16.99
   1   5   0  596.67   22.28
   1   5   1  130.69    8.30
   1   6  -6    7.46    1.78
   1   6  -5   56.28    4.98
   1   6  -4 1793.00   42.07
   1   6  -4 1833.08   41.94
   1   6  -3  932.38   26.37
   1   6  -3  872.52   38.46
   1   6  -2  317.25   20.78
   1   6  -1  250.74   10.40
   1   6  -1  267.65   13.16
   1   6   0  102.81    6.72
   1   7  -4 1043.40   24.65
   1   7  -4 1024.97   25.03
   1   7  -3  568.60   15.98
   1   7  -3  556.11   17.09
   1   7  -2  664.50   16.59
   1   7  -2  695.16   19.12
   2  -4   1  584.31   18.79
   2  -4   2 1014.35   30.16
   2  -4   3 2624.95   63.55
   2  -3  -1  427.25   11.29
   2  -3   2 2237.17   54.21
   2  -3   3 1083.27   35.12
   2  -3   4  174.63   12.99
   2  -2  -3 2501.55   52.47
   2  -2   4  413.67   19.61
   2  -1  -7    3.05    1.54
   2  -1  -5  379.48   18.98
   2  -1  -4 1311.57   35.00
   2  -1  -4 1383.75   36.45
   2  -1  -3  331.53   11.48
   2  -1  -2 2981.36   57.50
   2  -1   0  417.04   11.37
   2  -1   1  423.32   14.14
   2  -1   2 1621.17   42.78
   2  -1   3 1204.46   37.04
   2  -1   3 1133.02   32.26
   2  -1   3 1113.98   35.67
   2  -1   4  966.27   27.80
   2   0  -7  595.85   22.14
   2   0  -7  554.44   21.18
   2   0  -6   38.55    6.80
   2   0  -5  412.09   19.26
   2   0  -5  418.03   19.97
   2   0  -4 5148.07  102.28
   2   0  -3 1035.69   24.98
   2   0  -2   15.22    1.87
   2   0  -1 2225.27   45.32
   2   0   0 2056.73   44.17
   2   0   1 2451.35   55.12
   2   0   2  278.92   14.96
   2   0   2  271.32   13.64
   2   0   3  755.58   29.64
   2   0   3  768.26   26.20
   2   0   4 1420.00   36.61
   2   1  -7 1325.68   39.69
   2   1  -7 1353.22   41.95
   2   1  -6  347.10   25.08
   2   1  -6  372.26   20.56
   2   1  -5   29.49    4.97
   2   1  -5   29.55    5.09
   2   1  -4 4501.01   90.46
   2   1  -3 2487.22   50.58
   2   1  -2 6408.27  117.19
   2   1  -1  261.57   10.97
   2   1   0  271.47   12.31
   2   1   1 3760.66   82.73
   2   1   1 3714.09   75.87
   2   1   2  341.49   18.91
   2   1   2  351.24   16.55
   2   1   2  375.38   15.21
   2   1   3  328.25   15.64
   2   1   3  288.73   12.68
   2   1   4  178.49    9.02
   2   2  -8  107.21    6.96
   2   2  -7 1301.39   38.63
   2   2  -7 1272.12   41.68
   2   2  -6  640.20   27.73
   2   2  -5 1601.74   43.56
   2   2  -5 1582.04   47.23
   2   2  -5 1613.34   44.64
   2   2  -4  480.35   16.63
   2   2  -4  410.96   19.12
   2   2  -3   15.14    2.22
   2   2  -1   33.38    4.55
   2   2  -1   33.95    2.34
   2   2   0    6.12    2.52
   2   2   0    9.27    2.40
   2   2   1 2402.62   57.26
   2   2   1 2486.16   55.85
   2   2   2  468.44   17.74
   2   2   3 1119.17   30.96
   2   3  -7  358.41   18.92
   2   3  -6  177.42   13.10
   2   3  -6  197.52   17.63
   2   3  -6  185.83   13.69
   2   3  -5 4406.34   87.20
   2   3  -5 4408.92   95.02
   2   3  -5 4486.88   99.33
   2   3  -5 4537.68   96.72
   2   3  -4  864.19   25.18
   2   3  -4  873.67   25.99
   2   3  -4  847.42   32.95
   2   3  -3 1184.18   36.01
   2   3  -3 1176.24   27.79
   2   3  -2 3998.88   84.21
   2   3  -2 3789.97   84.85
   2   3  -1  807.29   28.45
   2   3  -1  782.62   21.97
   2   3  -1  760.97   27.20
   2   3   0 2707.80   68.08
   2   3   0 2692.47   60.21
   2   3   1    1.33    1.60
   2   3   1    0.87    1.90
   2   3   1    0.82    1.63
   2   3   2    3.44    1.83
   2   3   2    6.21    1.88
   2   3   3  874.28   20.40
   2   3   3  785.92   18.72
   2   4  -7   73.67    7.55
   2   4  -7   64.53    5.05
   2   4  -6  437.29   20.47
   2   4  -5 1916.40   43.91
   2   4  -5 1931.76   49.33
   2   4  -4  807.21   24.07
   2   4  -4  827.61   24.12
   2   4  -4  837.88   35.88
   2   4  -3 2343.52   64.34
   2   4  -3 2395.02   53.15
   2   4  -3 2303.91   58.61
   2   4  -2  225.17   15.26
   2   4  -2  210.06   10.74
   2   4  -2  211.84   13.46
   2   4  -1    5.67    3.43
   2   4  -1    4.33    1.80
   2   4   0 1845.16   50.69
   2   4   0 1788.79   41.97
   2   4   0 1863.80   46.10
   2   4   1  142.63   10.12
   2   4   1  157.95    8.22
   2   5  -7  509.44   14.75
   2   5  -6 1479.10   35.58
   2   5  -5  152.97    8.57
   2   5  -5  151.39    8.81
   2   5  -4  158.10   10.28
   2   5  -4  131.91    7.96
   2   5  -4  142.10    8.81
   2   5  -4  130.92   14.22
   2   5  -3 1734.34   55.72
   2   5  -3 1733.13   42.56
   2   5  -2  200.76   10.53
   2   5  -1  120.80   11.49
   2   5  -1  140.91    9.60
   2   5   0  953.09   30.39
   2   5   0  893.14   24.09
   2   6  -5  540.73   16.17
   2   6  -4  364.11   21.61
   2   6  -3  435.93   14.97
   2   6  -3  420.91   23.01
   2   6  -2  689.23   18.83
   2   6  -2  738.44   21.97
   2   6  -2  722.39   28.51
   2   6  -1  766.98   19.53
   2   6  -1  794.24   25.04
   3  -4   2 1247.63   38.98
   3  -4   3 1881.44   52.35
   3  -3  -2 3915.07   76.65
   3  -3   2  395.29   20.05
   3  -3   3 2415.95   63.78
   3  -2  -4 1041.11   29.62
   3  -2  -2  557.62   16.46
   3  -2   3 1238.10   39.86
   3  -1  -7  341.53   14.99
   3  -1  -6 1103.67   35.99
   3  -1  -5  415.75   18.92
   3  -1  -5  442.69   19.89
   3  -1  -4    5.98    1.96
   3  -1  -3 3833.44   76.24
   3  -1  -2   60.02    4.46
   3  -1   0 5269.79  101.03
   3  -1   1  418.82   16.54
   3  -1   2 1972.92   49.96
   3  -1   2 1811.58   51.69
   3  -1   3   64.19    6.45
   3   0  -7  649.76   24.84
   3   0  -7  616.77   24.58
   3   0  -6 2689.51   67.74
   3   0  -6 2743.78   70.47
   3   0  -6 2673.82   68.20
   3   0  -5  455.07   19.35
   3   0  -5  487.34   20.88
   3   0  -4  470.86   19.97
   3   0  -4  444.07   16.43
   3   0  -3 4599.06   89.61
   3   0  -2 3279.44   65.16
   3   0  -1 3349.83   69.66
   3   0   0   68.56    6.26
   3   0   1   63.32    6.88
   3   0   2 2228.24   57.12
   3   0   2 2124.79   54.10
   3   0   2 2055.32   53.00
   3   0   3  174.54   10.40
   3   0   3  155.95    9.14
   3   1  -8  127.78    7.78
   3   1  -7  118.25   10.35
   3   1  -7  114.95   10.60
   3   1  -6  806.47   29.93
   3   1  -6  791.66   32.06
   3   1  -6  814.17   30.86
   3   1  -5 1331.85   42.25
   3   1  -4 2042.85   46.43
   3   1  -4 1986.61   52.49
   3   1  -2  829.66   21.28
   3   1  -1 3719.23   81.00
   3   1  -1 3811.48   81.44
   3   1   0 1184.53   36.30
   3   1   0 1244.91   33.02
   3   1   1  270.33   16.28
   3   1   1  288.81   14.29
   3   1   2  830.27   28.16
   3   1   2  843.33   26.34
   3   1   3  332.99   13.07
   3   2  -8  469.43   17.94
   3   2  -7 1176.10   37.23
   3   2  -6   76.56    8.37
   3   2  -6   59.07    8.01
   3   2  -6   66.71    8.13
   3   2  -5  719.41   24.97
   3   2  -5  745.28   26.25
   3   2  -4 2739.77   59.47
   3   2  -3  453.22   18.03
   3   2  -3  460.45   14.97
   3   2  -2  490.71   21.23
   3   2  -2  477.32   17.31
   3   2  -1 1164.03   37.64
   3   2  -1 1218.31   37.72
   3   2  -1 1182.94   32.85
   3   2   0  727.36   29.11
   3   2   0  736.98   25.04
   3   2   1  561.58   22.01
   3   2   1  566.48   21.09
   3   2   2   48.89    5.22
   3   3  -8  273.03   12.12
   3   3  -7 2474.67   61.50
   3   3  -6  203.84    9.38
   3   3  -6  225.20   14.11
   3   3  -5   85.51    7.68
   3   3  -5   76.37    7.44
   3   3  -4 1877.29   53.57
   3   3  -4 1869.38   43.70
   3   3  -3 1794.51   49.49
   3   3  -3 1761.63   50.35
   3   3  -2 3144.31   72.40
   3   3  -2 2815.71   72.36
   3   3  -1   61.89    6.03
   3   3   0  190.47   12.96
   3   3   0  151.12    9.79
   3   3   1 1117.20   32.52
   3   3   1 1133.31   29.77
   3   4  -7  884.81   22.98
   3   4  -6  235.62   10.17
   3   4  -6  256.96   11.31
   3   4  -5 1919.46   44.46
   3   4  -5 1921.14   51.78
   3   4  -5 1854.59   42.84
   3   4  -4   54.45    8.68
   3   4  -4   53.58    5.53
   3   4  -4   61.52    7.71
   3   4  -3  130.67   12.48
   3   4  -3  126.57    8.54
   3   4  -3  124.05   10.90
   3   4  -2 2004.68   56.69
   3   4  -2 1957.02   45.89
   3   4  -1   74.91    8.64
   3   4  -1   70.20    6.15
   3   4   0  251.98   13.77
   3   5  -7   45.36    3.00
   3   5  -6   99.69    5.55
   3   5  -6   82.31    4.93
   3   5  -5 2733.48   57.72
   3   5  -5 2675.57   60.38
   3   5  -4  193.49    9.94
   3   5  -4  190.70   15.41
   3   5  -3  221.83   16.04
   3   5  -3  224.50   10.52
   3   5  -2  580.60   18.91
   3   5  -1  184.69   11.32
   3   6  -3 1043.18   24.35
   3   6  -3 1116.89   31.97
   4  -3  -2 1475.06   36.30
   4  -3   2  598.70   26.28
   4  -3   4  439.35   11.67
   4  -2  -6  592.63   21.58
   4  -2  -5 1846.70   48.18
   4  -2  -5 1836.37   48.37
   4  -2  -4  535.97   19.73
   4  -2  -3  898.10   26.03
   4  -2  -2 4744.28   94.69
   4  -1  -7   54.99    5.64
   4  -1  -7   49.98    5.56
   4  -1  -6  130.40   10.76
   4  -1  -6  120.91   10.26
   4  -1  -5 3341.78   76.81
   4  -1  -5 3466.66   79.62
   4  -1  -4   35.33    5.18
   4  -1  -3 1083.86   29.45
   4  -1   2   62.33    6.53
   4  -1   3 1054.98   24.93
   4  -1   3 1007.55   25.55
   4   0  -7    9.61    3.02
   4   0  -7    7.84    3.13
   4   0  -6    2.94    2.59
   4   0  -6    5.09    2.78
   4   0  -5 3425.12   77.90
   4   0  -5 3629.55   83.52
   4   0  -4 1026.76   33.04
   4   0  -3 4613.80   92.68
   4   0  -2  800.12   23.91
   4   0  -2  827.40   26.98
   4   0  -2  853.73   23.48
   4   0  -1  580.89   21.72
   4   0   0 3844.24   85.47
   4   0   1  199.99   13.18
   4   0   2  394.66   16.20
   4   0   2  374.15   15.17
   4   1  -8 1123.53   29.99
   4   1  -7  571.82   23.32
   4   1  -7  577.36   23.89
   4   1  -6 2301.36   61.79
   4   1  -5   21.77    4.04
   4   1  -3 3773.22   77.77
   4   1  -2   45.91    4.56
   4   1  -2   41.58    6.14
   4   1  -2   52.75    5.51
   4   1  -1  214.49   10.19
   4   1  -1  226.99   12.56
   4   1   0 1065.38   36.11
   4   1   0 1059.18   32.49
   4   1   1  400.89   17.58
   4   1   1  397.26   16.76
   4   1   2  830.09   22.18
   4   2  -7  222.51   13.49
   4   2  -6 2660.15   65.12
   4   2  -5  417.69   18.03
   4   2  -4   27.74    3.95
   4   2  -3 1819.19   48.57
   4   2  -3 1790.96   51.85
   4   2  -2  722.20   28.40
   4   2  -2  662.45   23.87
   4   2  -1 1658.07   44.24
   4   2   0    0.83    1.75
   4   2   1   72.48    6.26
   4   2   1   65.66    5.30
   4   3  -7   64.74    6.45
   4   3  -6 1442.44   39.21
   4   3  -5  998.58   29.14
   4   3  -4 1085.68   37.66
   4   3  -3    4.92    2.59
   4   3  -2  250.09   15.39
   4   3  -2  270.66   11.57
   4   3  -2  234.86   11.26
   4   3  -1 1695.68   46.21
   4   3  -1 1619.47   39.04
   4   3   0  202.54   11.10
   4   4  -7  828.74   22.77
   4   4  -6    4.79    1.57
   4   4  -6    6.27    2.72
   4   4  -5   48.62    6.15
   4   4  -4 1369.40   34.40
   4   4  -4 1392.81   40.14
   4   4  -3  445.29   21.82
   4   4  -3  430.70   15.14
   4   4  -2   89.81    8.75
   4   4  -1  331.11   14.47
   4   5  -6  207.99    7.39
   4   5  -5  134.17    6.48
   4   5  -4  926.69   22.28
   4   5  -4  909.66   29.64
   4   5  -3  496.03   19.10
   5  -3  -3  303.34   14.24
   5  -3  -2 1144.89   32.48
   5  -2  -6  101.18    8.00
   5  -2  -3  753.60   24.87
   5  -2  -2   20.50    3.82
   5  -2   2    5.70    1.47
   5  -1  -7 1542.01   38.73
   5  -1  -6  491.57   21.02
   5  -1  -5  131.52    9.92
   5  -1  -2 1675.03   42.89
   5  -1  -1    7.95    2.64
   5  -1   0  180.43   10.94
   5  -1   1 1375.53   35.95
   5  -1   2   64.74    3.98
   5  -1   2   66.26    4.48
   5   0  -7 1141.28   33.37
   5   0  -6  473.82   21.03
   5   0  -3  345.00   15.65
   5   0  -3  408.20   18.43
   5   0  -2 3735.59   80.87
   5   0  -2 3908.93   81.15
   5   0  -1  294.92   13.51
   5   0  -1  313.81   14.91
   5   0   0   66.37    6.57
   5   0   1  793.22   23.11
   5   1  -8 1200.07   28.99
   5   1  -6  191.57   12.51
   5   1  -4  785.55   29.13
   5   1  -4  678.13   23.69
   5   1  -3 1079.03   35.28
   5   1  -2 1073.67   31.74
   5   1  -1  132.11    9.33
   5   1   0  646.15   20.80
   5   1   1   16.46    2.31
   5   1   1   25.08    2.40
   5   2  -7    9.58    2.63
   5   2  -6  175.13   10.84
   5   2  -5 1678.59   48.11
   5   2  -5 1681.32   42.98
   5   2  -4  586.87   24.88
   5   2  -3 1137.78   35.44
   5   2  -2  283.26   15.27
   5   2  -1   55.91    6.10
   5   2  -1   55.97    5.05
   5   3  -6 1732.01   38.69
   5   3  -5   82.36    7.85
   5   3  -4  131.21   10.26
   5   3  -4  141.72    8.17
   5   3  -3 1248.23   36.86
   5   3  -3 1264.25   29.44
   5   3  -2  222.94   11.98
   5   3  -1  142.21    7.36
   5   4  -6 1194.45   25.90
   5   4  -5  210.16    8.13
   5   4  -4  149.98    6.09
   5   4  -4  135.84    8.23
   5   4  -3  211.09    9.76
   6  -4   1  204.57    7.79
   6  -3  -1   22.39    3.11
   6  -3   0 1678.32   38.30
   6  -3   1  239.19    8.89
   6  -2  -6 1836.84   43.16
   6  -2  -1 1376.01   34.02
   6  -2   0   19.61    2.99
   6  -2   1   50.64    3.55
   6  -1  -7   18.42    2.87
   6  -1  -6  833.90   26.55
   6  -1  -2  180.27    9.34
   6  -1  -1 1090.37   28.91
   6  -1   0  232.07    9.72
   6   0  -7  811.52   20.62
   6   0  -7  889.81   24.21
   6   0  -6   41.27    4.70
   6   0  -5  410.34   16.79
   6   0  -4 1466.22   38.21
   6   0  -2   22.25    3.37
   6   0  -1  757.69   21.49
   6   0   0  514.51   14.74
   6   0   0  499.81   13.65
   6   1  -7 2224.36   46.48
   6   1  -7 2192.13   47.84
   6   1  -6  274.81   12.66
   6   1  -6  278.31   12.65
   6   1  -5   92.23    7.57
   6   1  -4 1045.72   30.41
   6   1  -3  815.59   24.30
   6   1  -2 1503.58   36.94
   6   1  -1    0.97    1.00
   6   1  -1    0.41    0.86
   6   2  -6   80.46    6.02
   6   2  -5  877.31   25.35
   6   2  -4   90.08    5.40
   6   2  -3  106.91    6.69
   7  -2  -6    4.76    1.29
   7  -1  -6  913.79   23.13
   7   0  -6 1419.25   31.18
   0   0   0    0.00    0.00
TITL exp_2511_auto in P1
REM P1 (#1 in standard setting)
CELL 1.54184   6.075351   6.544196   6.546617 103.7115 117.2349 106.6009
ZERR    1.00   0.000250   0.000293   0.000232   0.0034   0.0038   0.0038
LATT -1
SFAC C H N O
UNIT 11.00 10.00 1.00 1.00
TREF
HKLF 4
END
_computing_structure_solution     'SHELXT 2018/2 (Sheldrick, 2018)'
_computing_structure_solution     'SHELXT 2018/2 (Sheldrick, 2018)'
;
_shelx_hkl_checksum     83341
_shelx_res_file
;
TITL exp_2511_auto_a.res in P-1
    exp_2511_auto.res
    created by SHELXL-2019/3 at 09:10:12 on 19-Nov-2025
CELL 1.54184 6.0754 6.5442 6.5466 103.712 117.235 106.601
ZERR 1 0.0003 0.0003 0.0002 0.003 0.004 0.004
LATT 1
SFAC Sr Cu C O H
UNIT 2 1 2 8 4
L.S. 10
PLAN  3
CONF
BOND
LIST 4
MORE -1
BOND $H
fmap 2 53
acta
REM <olex2.extras>
REM <HklSrc "%.\\exp_2511_auto.hkl">
REM </olex2.extras>
WGHT    0.030600    0.126800
EXTI    0.015113
FVAR       1.20804
SR    1    0.252156    0.130325    0.878048    11.00000    0.01757    0.01766 =
         0.01888    0.01195    0.01421    0.01191
CU    2    0.500000    0.000000    0.500000    10.50000    0.01515    0.01937 =
         0.01552    0.00950    0.01137    0.00936
C     3    0.072975    0.579327    0.955128    11.00000    0.01442    0.01289 =
         0.01514    0.00698    0.00879    0.00636
O1    4    0.590019    0.151147    0.304688    11.00000    0.02316    0.02069 =
         0.02059    0.01282    0.01621    0.01018
AFIX 147
H1    5    0.733912    0.275791    0.402865    11.00000   -1.50000
AFIX   0
O2    4    0.260395    0.140164    0.499401    11.00000    0.02197    0.02642 =
         0.02458    0.01805    0.01755    0.01536
AFIX 147
H2    5    0.299239    0.256363    0.471123    11.00000   -1.50000
AFIX   0
O3    4    0.021807    0.749757    0.940159    11.00000    0.03150    0.02007 =
         0.03704    0.01934    0.02684    0.01741
O4    4    0.229635    0.524288    0.906190    11.00000    0.02910    0.02200 =
         0.04164    0.01972    0.02972    0.01691
HKLF 4
REM  exp_2511_auto_a.res in P-1
REM wR2 = 0.0489, GooF = S = 1.073, Restrained GooF = 1.073 for all data
REM R1 = 0.0182 for 774 Fo > 4sig(Fo) and 0.0186 for all 785 data
REM 64 parameters refined using 0 restraints
END
WGHT      0.0294      0.1144
REM Highest difference peak  0.487,  deepest hole -0.479,  1-sigma level  0.115
Q1    1   0.1084  0.1601  0.8337  11.00000  0.05    0.49
Q2    1   0.3796  0.0807  0.9062  11.00000  0.05    0.44
Q3    1   0.0000  0.5000  1.0000  10.50000  0.05    0.43
;
_shelx_res_checksum     93878
