# Supplementary material for: Distrontium oxalate tetra­hydroxidocuprate(II)
Source: IUCrdata. 2026 Jan 20;11(Pt 1):x260043. doi: 10.1107/S241431462600043X (PMC12874257; doi:10.1107/S241431462600043X)
Supplement: Supplementary file 2 [file x-11-x260043-Isup2.hkl]

data_I                                                                          
_shelx_title ' exp_2511_auto_a.res in P-1'                                      
_shelx_refln_list_code          4                                               
_shelx_F_calc_maximum       97.47                                               
_exptl_crystal_F_000       185.00                                               
_reflns_d_resolution_high  0.7925                                               
                                                                                
loop_                                                                           
 _space_group_symop_operation_xyz                                               
 'x, y, z'                                                                      
 '-x, -y, -z'                                                                   
                                                                                
_cell_length_a     6.0754                                                       
_cell_length_b     6.5442                                                       
_cell_length_c     6.5466                                                       
_cell_angle_alpha 103.712                                                       
_cell_angle_beta  117.235                                                       
_cell_angle_gamma 106.601                                                       
                                                                                
_shelx_F_squared_multiplier     1.000                                           
                                                                                
loop_                                                                           
 _refln_index_h                                                                 
 _refln_index_k                                                                 
 _refln_index_l                                                                 
 _refln_F_squared_calc                                                          
 _refln_F_squared_meas                                                          
 _refln_F_squared_sigma                                                         
 _refln_observed_status                                                         
   1   0   0        208.51        202.86        18.46 o                         
   2   0   0       1504.97       1443.18        24.23 o                         
   3   0   0         47.80         47.05         4.30 o                         
   4   0   0       2830.61       2842.88        44.13 o                         
   5   0   0         44.71         45.54         4.51 o                         
   6   0   0        382.63        354.18         7.00 o                         
  -6   1   0        160.59        159.95         6.70 o                         
  -5   1   0        106.14        124.01         7.52 o                         
  -4   1   0       1501.45       1430.33        35.06 o                         
  -3   1   0       3973.59       3993.59        50.10 o                         
  -2   1   0        282.93        279.75         4.86 o                         
  -1   1   0         28.93         40.20         9.40 o                         
   0   1   0       4338.59       4462.79        63.94 o                         
   1   1   0       6264.35       5980.46        76.86 o                         
   2   1   0        182.58        187.30         8.49 o                         
   3   1   0        856.13        855.99        21.21 o                         
   4   1   0        740.13        742.48        16.89 o                         
   5   1   0        495.06        449.84        14.48 o                         
  -6   2   0         13.67         13.44         2.05 o                         
  -5   2   0        619.87        662.98        20.06 o                         
  -4   2   0        375.33        383.90         9.99 o                         
  -3   2   0       8063.08       8134.30       150.01 o                         
  -2   2   0        410.47        353.01         6.78 o                         
  -1   2   0       2405.12       2199.82        40.16 o                         
   0   2   0        164.03        154.65         3.71 o                         
   1   2   0       6376.63       6285.63       119.11 o                         
   2   2   0          4.17          5.44         1.19 o                         
   3   2   0        523.35        509.54        13.20 o                         
   4   2   0          0.01          0.57         1.20 o                         
  -6   3   0       1041.56       1163.84        23.11 o                         
  -5   3   0         82.43         85.15         6.44 o                         
  -4   3   0        396.67        411.50         6.46 o                         
  -3   3   0       2602.72       2615.66        54.51 o                         
  -2   3   0       4632.36       4771.26        91.87 o                         
  -1   3   0        375.41        346.29        10.87 o                         
   0   3   0       1834.07       2019.15        42.06 o                         
   1   3   0       1166.56       1142.26        29.79 o                         
   2   3   0       1961.17       1949.93        32.58 o                         
   3   3   0        108.13        115.18        13.52 o                         
   4   3   0        146.47        139.52         7.65 o                         
  -6   4   0       1797.03       1916.59        87.88 o                         
  -5   4   0         31.09         35.56         3.02 o                         
  -4   4   0        460.64        476.65         9.89 o                         
  -3   4   0          3.08          2.87         0.46 o                         
  -2   4   0       4131.73       4112.73        48.00 o                         
  -1   4   0         20.27         15.45         1.26 o                         
   0   4   0        689.61        703.75         9.86 o                         
   1   4   0          8.46          8.31         0.83 o                         
   2   4   0       1313.15       1298.78        18.79 o                         
   3   4   0        164.18        173.60         9.49 o                         
  -6   5   0        512.04        544.17        22.55 o                         
  -5   5   0       1823.26       1911.50        31.04 o                         
  -4   5   0        516.75        523.26         7.59 o                         
  -3   5   0        781.51        790.33        12.53 o                         
  -2   5   0       1156.23       1113.45        15.84 o                         
  -1   5   0       2024.94       2094.04        23.91 o                         
   0   5   0        106.60        105.52         3.44 o                         
   1   5   0        393.47        380.19        10.31 o                         
   2   5   0        662.67        642.01        20.98 o                         
  -6   6   0          4.40          4.46         0.96 o                         
  -5   6   0       1151.66       1212.73        28.31 o                         
  -4   6   0         92.07         96.47         3.05 o                         
  -3   6   0        435.72        438.23         7.35 o                         
  -2   6   0         23.25         23.01         1.80 o                         
  -1   6   0       1913.58       1950.39        25.75 o                         
   0   6   0        148.82        157.59         4.24 o                         
   1   6   0         72.74         70.63         4.62 o                         
  -3   7   0        193.88        194.16         9.38 o                         
  -2   7   0        144.54        147.32         9.16 o                         
  -1   7   0        439.15        444.81        14.66 o                         
   0   7   0        724.39        718.26        17.06 o                         
   0  -7   1        239.60        244.86         5.86 o                         
   1  -7   1        163.96        168.15         4.58 o                         
   2  -7   1       1113.20       1136.54        16.37 o                         
   3  -7   1         76.62         80.05         3.88 o                         
   4  -7   1        348.32        334.79        10.78 o                         
  -2  -6   1        586.96        545.76        10.81 o                         
  -1  -6   1        160.94        177.32         5.82 o                         
   0  -6   1         33.99         40.91         2.75 o                         
   1  -6   1         30.90         33.85         1.99 o                         
   2  -6   1       1931.87       1888.97        31.87 o                         
   3  -6   1        366.81        391.32         6.78 o                         
   4  -6   1        118.92        113.56         4.24 o                         
   5  -6   1         63.43         68.63         4.53 o                         
  -3  -5   1        125.26        127.17         7.79 o                         
  -2  -5   1         91.50         91.64         6.91 o                         
  -1  -5   1       2372.75       2423.92        32.15 o                         
   0  -5   1         23.65         24.58         1.73 o                         
   1  -5   1        408.51        404.45         7.75 o                         
   2  -5   1        352.58        355.02         5.36 o                         
   3  -5   1       2185.67       2181.81        23.61 o                         
   4  -5   1          7.66          8.11         1.02 o                         
   5  -5   1        718.80        762.94        14.53 o                         
   6  -5   1        135.29        132.93         5.09 o                         
  -4  -4   1        241.72        229.17        10.02 o                         
  -3  -4   1         52.92         49.31         3.44 o                         
  -2  -4   1          1.35          3.28         1.09 o                         
  -1  -4   1       1724.17       1722.35        28.39 o                         
   0  -4   1       1054.62        977.61        16.42 o                         
   1  -4   1         40.66         38.66         3.75 o                         
   2  -4   1        391.55        400.99         6.38 o                         
   3  -4   1       1608.91       1577.85        14.84 o                         
   4  -4   1        418.78        417.57         7.94 o                         
   5  -4   1         47.71         48.61         2.68 o                         
   6  -4   1        139.18        146.61         5.57 o                         
  -5  -3   1        111.48         98.12         5.08 o                         
  -4  -3   1       1169.43       1170.77        27.00 o                         
  -3  -3   1         45.51         42.46         4.14 o                         
  -2  -3   1        504.21        544.80        10.19 o                         
  -1  -3   1        812.13        822.47        22.44 o                         
   0  -3   1       4253.53       3831.07        73.66 o                         
   1  -3   1        112.23        141.36         5.51 o                         
   2  -3   1       1043.40       1039.24        26.03 o                         
   3  -3   1        335.02        316.81         6.37 o                         
   4  -3   1       2089.92       2114.59        49.63 o                         
   5  -3   1          7.87          8.61         1.58 o                         
   6  -3   1        157.72        164.94         6.13 o                         
  -5  -2   1         44.29         38.39         2.67 o                         
  -4  -2   1       1202.61       1173.48        31.31 o                         
  -3  -2   1        837.50        834.06        14.52 o                         
  -2  -2   1         19.75         23.20         1.43 o                         
  -1  -2   1       1098.42       1101.64        12.80 o                         
   0  -2   1       2746.40       2625.63        50.12 o                         
   1  -2   1       1911.48       1739.28        24.90 o                         
   2  -2   1        201.91        206.84         8.24 o                         
   3  -2   1        224.71        224.51         7.49 o                         
   4  -2   1       1535.30       1415.53        37.97 o                         
   5  -2   1        837.49        927.55        26.24 o                         
   6  -2   1         35.22         34.76         2.44 o                         
  -6  -1   1          0.06          0.46         0.45 o                         
  -5  -1   1        103.05         90.80         6.41 o                         
  -4  -1   1        153.85        151.15         5.45 o                         
  -3  -1   1       2856.05       2754.43        47.62 o                         
  -2  -1   1        144.07        180.37         7.56 o                         
  -1  -1   1        937.70       1004.52        20.66 o                         
   0  -1   1       1434.93       1332.65        18.05 o                         
   1  -1   1       3594.27       3385.13        67.62 o                         
   2  -1   1        315.22        293.72         9.81 o                         
   3  -1   1        268.16        289.38        11.43 o                         
   4  -1   1        371.98        367.00        15.50 o                         
   5  -1   1        908.08        968.08        25.30 o                         
  -6   0   1        557.95        528.94        15.00 o                         
  -5   0   1        209.68        209.34         6.90 o                         
  -4   0   1        365.19        384.73         9.11 o                         
  -3   0   1       2511.48       2521.41        36.17 o                         
  -2   0   1       1693.35       1658.02        33.77 o                         
  -1   0   1        131.83        153.71         2.90 o                         
   0   0   1       1334.98       1499.78        28.35 o                         
   1   0   1       9499.92       9704.52       180.00 o                         
   2   0   1       1994.43       1797.09        40.41 o                         
   3   0   1         41.52         40.35         3.20 o                         
   4   0   1        130.70        137.54         9.06 o                         
   5   0   1        551.86        553.80        16.13 o                         
  -6   1   1        744.36        763.87        20.25 o                         
  -5   1   1          3.84          4.53         0.97 o                         
  -4   1   1        290.35        299.04         5.64 o                         
  -3   1   1        119.49        102.81         4.90 o                         
  -2   1   1       5817.66       6130.88       111.18 o                         
  -1   1   1        199.47        190.77         7.60 o                         
   0   1   1         38.33         54.58         3.15 o                         
   1   1   1        411.40        380.71         7.96 o                         
   2   1   1       2964.58       2790.95        41.78 o                         
   3   1   1        186.37        193.60         7.40 o                         
   4   1   1        288.08        275.70         8.38 o                         
   5   1   1         16.89         14.75         2.96 o                         
  -6   2   1        895.63        967.25        23.91 o                         
  -5   2   1        880.97        938.20        18.12 o                         
  -4   2   1        375.53        378.64         9.34 o                         
  -3   2   1         83.38         92.55         3.32 o                         
  -2   2   1       6790.29       6900.85       127.02 o                         
  -1   2   1       3540.90       3609.48        66.84 o                         
   0   2   1        235.94        232.04         8.63 o                         
   1   2   1        139.94        145.43         8.15 o                         
   2   2   1       1750.26       1758.54        30.03 o                         
   3   2   1        386.72        390.73        10.55 o                         
   4   2   1         48.09         47.14         2.78 o                         
  -7   3   1        154.84        150.00         5.96 o                         
  -6   3   1         15.30         16.62         1.68 o                         
  -5   3   1       2047.27       2103.38        33.39 o                         
  -4   3   1        423.72        442.04         7.95 o                         
  -3   3   1        274.57        292.61         6.91 o                         
  -2   3   1        338.24        308.78        12.29 o                         
  -1   3   1       4179.15       4152.13        77.96 o                         
   0   3   1        373.37        357.27         8.96 o                         
   1   3   1        562.77        573.59        10.61 o                         
   2   3   1          0.03          0.70         0.67 o                         
   3   3   1        790.90        790.44        15.41 o                         
  -7   4   1        108.84        100.41         4.39 o                         
  -6   4   1         87.10         96.88         4.48 o                         
  -5   4   1       1899.42       1981.95        26.55 o                         
  -4   4   1       1012.38       1012.47        11.69 o                         
  -3   4   1         26.39         29.50         1.64 o                         
  -2   4   1        241.09        248.92         5.46 o                         
  -1   4   1       1853.00       1856.69        17.97 o                         
   0   4   1        574.83        564.66         7.89 o                         
   1   4   1        111.06        113.59         3.23 o                         
   2   4   1        106.14        104.65         5.27 o                         
  -6   5   1        186.09        188.02         5.76 o                         
  -5   5   1          4.67          5.96         1.00 o                         
  -4   5   1       2896.25       2999.35        28.99 o                         
  -3   5   1         70.74         77.38         2.92 o                         
  -2   5   1        659.66        658.18        16.56 o                         
  -1   5   1          1.56          4.29         0.85 o                         
   0   5   1       1151.10       1244.68        63.22 o                         
   1   5   1         83.83         89.79         5.70 o                         
  -6   6   1         75.92         76.32         3.97 o                         
  -5   6   1        104.17        102.23         7.52 o                         
  -4   6   1        538.63        515.09        11.09 o                         
  -3   6   1        558.38        559.03        10.76 o                         
  -2   6   1         37.94         37.03         2.38 o                         
  -1   6   1        289.10        293.71        16.41 o                         
   0   6   1        401.41        416.68         9.63 o                         
  -4   7   1          0.70          1.38         0.93 o                         
  -3   7   1       1065.34       1021.40        50.32 o                         
  -2   7   1         11.76         12.58         1.48 o                         
  -1   7   1        142.78        135.78         3.90 o                         
  -1  -7   2        444.20        472.94        10.69 o                         
   0  -7   2        474.20        489.59         8.44 o                         
   1  -7   2        225.02        228.01         6.92 o                         
   2  -7   2        194.29        195.24         4.97 o                         
   3  -7   2        756.03        768.16        19.75 o                         
   4  -7   2        884.10        876.88        20.06 o                         
  -2  -6   2        477.22        496.53         9.58 o                         
  -1  -6   2        210.44        218.71        14.33 o                         
   0  -6   2       1096.08       1114.37        20.83 o                         
   1  -6   2        146.72        148.15         3.67 o                         
   2  -6   2        681.80        672.97        13.18 o                         
   3  -6   2        392.84        377.41        14.11 o                         
   4  -6   2       1175.58       1228.22        30.68 o                         
   5  -6   2         69.68         72.01         4.03 o                         
  -3  -5   2        403.92        402.96        13.12 o                         
  -2  -5   2        130.59        138.07         7.24 o                         
  -1  -5   2        567.88        542.67        12.54 o                         
   0  -5   2       2656.59       2630.50        39.58 o                         
   1  -5   2       1969.18       1968.45        26.38 o                         
   2  -5   2         97.11        104.59         3.32 o                         
   3  -5   2        299.84        286.49         6.12 o                         
   4  -5   2       1078.35       1085.02        20.73 o                         
   5  -5   2        775.73        797.48        20.16 o                         
  -4  -4   2         54.12         61.65         6.01 o                         
  -3  -4   2       1345.51       1404.04        25.34 o                         
  -2  -4   2        147.76        147.45         5.06 o                         
  -1  -4   2        356.74        351.22         5.73 o                         
   0  -4   2        409.28        385.13         6.53 o                         
   1  -4   2       3424.86       3312.93        39.37 o                         
   2  -4   2        706.68        710.67         8.35 o                         
   3  -4   2        865.73        854.59        15.22 o                         
   4  -4   2         63.22         64.08         4.22 o                         
   5  -4   2        631.66        668.15        17.70 o                         
  -5  -3   2        143.82        153.57         8.25 o                         
  -4  -3   2        172.87        174.07         6.25 o                         
  -3  -3   2       2170.98       2170.20       119.29 o                         
  -2  -3   2       2824.30       2897.93        77.66 o                         
  -1  -3   2        243.89        228.20        15.48 o                         
   0  -3   2        440.53        488.72        14.82 o                         
   1  -3   2       4106.82       4095.10        57.85 o                         
   2  -3   2       1697.76       1653.93        64.28 o                         
   3  -3   2        263.99        267.12         5.83 o                         
   4  -3   2        392.47        397.24        17.17 o                         
   5  -3   2        592.83        644.29        18.67 o                         
  -5  -2   2        196.40        195.22        10.52 o                         
  -4  -2   2        491.53        478.17        20.75 o                         
  -3  -2   2        337.59        334.23         9.29 o                         
  -2  -2   2       4286.92       4084.22        75.56 o                         
  -1  -2   2       2535.32       2660.99        35.27 o                         
   0  -2   2       2587.18       2611.19        50.81 o                         
   1  -2   2          3.91         10.37         2.86 o                         
   2  -2   2       2927.14       3239.27        63.54 o                         
   3  -2   2        344.85        323.21         7.90 o                         
   4  -2   2        512.04        473.29        18.33 o                         
   5  -2   2          4.36          3.91         1.01 o                         
  -6  -1   2       1035.31       1066.43        26.20 o                         
  -5  -1   2        811.28        752.16        22.24 o                         
  -4  -1   2         29.24         30.10         1.49 o                         
  -3  -1   2        549.94        579.21        14.86 o                         
  -2  -1   2       5142.34       5267.46        68.03 o                         
  -1  -1   2       2239.38       2084.71        38.16 o                         
   0  -1   2        596.31        626.19        17.56 o                         
   1  -1   2        723.38        746.82        22.53 o                         
   2  -1   2       1192.05       1153.08        30.43 o                         
   3  -1   2       1398.17       1351.31        57.42 o                         
   4  -1   2         42.72         42.15         3.20 o                         
   5  -1   2         47.83         44.92         2.04 o                         
  -6   0   2         16.84         15.25         2.31 o                         
  -5   0   2       2842.10       2883.93        42.74 o                         
  -4   0   2        562.93        573.03         7.53 o                         
  -3   0   2       2251.84       2431.67        48.32 o                         
  -2   0   2          5.49         11.50         1.00 o                         
  -1   0   2       5034.26       5069.72        78.72 o                         
   0   0   2       1984.77       1915.36        38.22 o                         
   1   0   2       2546.75       2673.42        40.07 o                         
   2   0   2        189.82        188.17         5.94 o                         
   3   0   2       1605.56       1526.65        19.45 o                         
   4   0   2        267.32        265.28         7.65 o                         
  -6   1   2        138.19        129.17         5.46 o                         
  -5   1   2       1180.88       1229.84        20.69 o                         
  -4   1   2       1432.00       1395.66        19.14 o                         
  -3   1   2         43.77         41.20         3.06 o                         
  -2   1   2       2077.50       2253.71        30.44 o                         
  -1   1   2       2639.60       2635.06        28.51 o                         
   0   1   2       2322.62       2483.96        52.85 o                         
   1   1   2         94.19         92.31         3.27 o                         
   2   1   2        241.02        247.67         6.77 o                         
   3   1   2        580.80        583.06        13.40 o                         
   4   1   2        564.11        580.92        15.52 o                         
  -7   2   2        119.29        116.61         6.00 o                         
  -6   2   2        896.32        922.45        24.15 o                         
  -5   2   2         16.79         15.29         1.65 o                         
  -4   2   2       3481.71       3494.07        38.59 o                         
  -3   2   2        414.78        387.76        11.45 o                         
  -2   2   2       1574.77       1663.95        32.32 o                         
  -1   2   2        197.25        188.77         6.05 o                         
   0   2   2       4212.36       4329.70        60.50 o                         
   1   2   2        534.22        501.95        11.74 o                         
   2   2   2        306.79        323.72        12.26 o                         
   3   2   2         41.16         33.55         3.58 o                         
  -7   3   2        496.57        503.97        14.71 o                         
  -6   3   2         29.24         33.03         2.70 o                         
  -5   3   2        756.58        776.93         9.78 o                         
  -4   3   2       1041.29       1039.55        13.20 o                         
  -3   3   2       3135.01       2951.32        31.28 o                         
  -2   3   2         36.05         32.62         2.85 o                         
  -1   3   2        385.59        392.02         5.71 o                         
   0   3   2        977.53        967.31        15.15 o                         
   1   3   2       1367.42       1373.54        20.19 o                         
   2   3   2          2.21          3.34         0.95 o                         
  -7   4   2       1065.48       1075.97        24.58 o                         
  -6   4   2        110.88        122.90         7.84 o                         
  -5   4   2        702.72        732.46        13.03 o                         
  -4   4   2        222.50        218.99         5.78 o                         
  -3   4   2       2335.29       2248.81        34.67 o                         
  -2   4   2        739.76        733.01         9.99 o                         
  -1   4   2        432.83        451.59        13.04 o                         
   0   4   2         55.24         62.46         3.17 o                         
   1   4   2        663.45        675.87        24.57 o                         
  -6   5   2       1017.96        988.47        23.43 o                         
  -5   5   2          5.15          8.71         1.91 o                         
  -4   5   2        673.63        669.26        17.02 o                         
  -3   5   2       1224.76       1164.22        17.31 o                         
  -2   5   2       1293.48       1257.72        31.47 o                         
  -1   5   2         11.77          9.85         1.17 o                         
   0   5   2        299.55        300.84        17.11 o                         
  -6   6   2       1142.36       1146.44        25.00 o                         
  -5   6   2        190.01        189.37         7.02 o                         
  -4   6   2        193.19        185.02         5.66 o                         
  -3   6   2          0.03          2.76         1.12 o                         
  -2   6   2        634.43        667.58        19.85 o                         
  -1   6   2        161.58        162.68         5.53 o                         
  -3   7   2        326.49        327.71        10.25 o                         
   2  -8   3        413.69        400.33        10.23 o                         
  -1  -7   3        381.47        391.04         8.11 o                         
   0  -7   3        136.05        136.20         4.43 o                         
   1  -7   3        982.89        979.37        18.39 o                         
   2  -7   3          0.05          1.67         0.73 o                         
   3  -7   3        498.23        494.23        18.36 o                         
   4  -7   3         66.77         66.58         3.19 o                         
  -3  -6   3        753.49        759.64        26.13 o                         
  -2  -6   3        283.57        298.35         8.67 o                         
  -1  -6   3        632.52        637.57        20.88 o                         
   0  -6   3         21.81         20.01         3.54 o                         
   1  -6   3       1014.77       1002.29        14.05 o                         
   2  -6   3        762.17        751.21        14.71 o                         
   3  -6   3        480.66        450.11        10.23 o                         
   4  -6   3          6.95          8.64         1.78 o                         
  -4  -5   3        336.72        344.95        13.28 o                         
  -3  -5   3        149.94        153.98         6.06 o                         
  -2  -5   3       1201.29       1226.96        23.94 o                         
  -1  -5   3         67.29         68.69         3.46 o                         
   0  -5   3       1750.14       1693.46        23.49 o                         
   1  -5   3        589.11        574.25        17.05 o                         
   2  -5   3       2316.62       2221.77        39.92 o                         
   3  -5   3        114.91        107.33         3.87 o                         
   4  -5   3        472.38        481.38        10.95 o                         
  -5  -4   3        184.61        146.07         6.75 o                         
  -4  -4   3        292.44        301.08         8.60 o                         
  -3  -4   3         90.26         87.10         4.07 o                         
  -2  -4   3       1675.78       1686.56        24.08 o                         
  -1  -4   3        900.95        881.62        14.53 o                         
   0  -4   3        278.11        276.17         4.18 o                         
   1  -4   3         15.35         15.32         1.47 o                         
   2  -4   3       1920.54       1785.61        30.50 o                         
   3  -4   3       1286.56       1273.86        18.05 o                         
   4  -4   3        208.92        213.21         9.54 o                         
  -5  -3   3        918.65        887.03        16.22 o                         
  -4  -3   3          3.42          3.37         1.77 o                         
  -3  -3   3       1261.73       1261.89        25.04 o                         
  -2  -3   3        856.98        829.41        15.47 o                         
  -1  -3   3       5642.31       5527.68       141.90 o                         
   0  -3   3        222.87        228.79        11.43 o                         
   1  -3   3       1150.44       1154.05        35.47 o                         
   2  -3   3        789.14        782.94        20.61 o                         
   3  -3   3       1802.73       1755.62        22.21 o                         
   4  -3   3         37.10         35.40         4.21 o                         
  -6  -2   3         80.10         73.49         4.60 o                         
  -5  -2   3        798.11        797.13        24.83 o                         
  -4  -2   3       1293.07       1281.80        25.16 o                         
  -3  -2   3        303.39        310.42         6.22 o                         
  -2  -2   3          7.23         10.38         1.52 o                         
  -1  -2   3       3559.70       3598.28        70.79 o                         
   0  -2   3       4435.86       4641.00        65.56 o                         
   1  -2   3        351.06        365.31         7.96 o                         
   2  -2   3        295.59        317.34         9.92 o                         
   3  -2   3        913.71        895.32        22.83 o                         
   4  -2   3        534.48        538.28        17.10 o                         
  -6  -1   3        609.30        569.39        16.96 o                         
  -5  -1   3        731.68        747.78        15.70 o                         
  -4  -1   3       2735.28       2784.11        40.48 o                         
  -3  -1   3        426.58        398.14        11.72 o                         
  -2  -1   3       1675.24       1800.57        25.90 o                         
  -1  -1   3       2652.41       2818.65        55.11 o                         
   0  -1   3       3956.92       4138.84        79.56 o                         
   1  -1   3         21.93         17.63         2.24 o                         
   2  -1   3        787.88        807.69        16.53 o                         
   3  -1   3         46.73         42.14         3.27 o                         
   4  -1   3        758.72        726.21        16.68 o                         
  -6   0   3         68.60         65.17         4.63 o                         
  -5   0   3        264.75        263.25        12.34 o                         
  -4   0   3       3524.61       3491.50        49.32 o                         
  -3   0   3       3857.39       3677.33       120.79 o                         
  -2   0   3        666.54        728.49        17.57 o                         
  -1   0   3        758.42        787.80        14.57 o                         
   0   0   3       1930.90       1958.08        31.42 o                         
   1   0   3       2303.85       2319.50        30.10 o                         
   2   0   3        515.00        517.32        13.71 o                         
   3   0   3        113.76        113.15         6.39 o                         
  -7   1   3       1153.84       1086.35        25.37 o                         
  -6   1   3         59.98         59.64         4.74 o                         
  -5   1   3        493.24        493.48         9.71 o                         
  -4   1   3        788.86        772.04        14.46 o                         
  -3   1   3       2955.54       2847.17        39.59 o                         
  -2   1   3        231.85        230.49         5.48 o                         
  -1   1   3       2163.32       2240.89        26.05 o                         
   0   1   3        319.38        321.84         9.08 o                         
   1   1   3       1309.64       1338.43        33.61 o                         
   2   1   3        212.69        210.68        13.62 o                         
   3   1   3        236.55        230.03         9.03 o                         
  -7   2   3        971.29        980.66        24.29 o                         
  -6   2   3       1466.18       1405.14        33.21 o                         
  -5   2   3        512.65        511.84         8.18 o                         
  -4   2   3        623.45        626.35         9.08 o                         
  -3   2   3       2737.37       2649.25        37.48 o                         
  -2   2   3       1957.81       1863.02        23.20 o                         
  -1   2   3        567.16        576.28        11.57 o                         
   0   2   3        377.30        381.48        10.53 o                         
   1   2   3       1120.90       1086.71        56.25 o                         
   2   2   3        731.73        783.92        21.69 o                         
  -7   3   3        123.21        124.39         6.37 o                         
  -6   3   3       1205.19       1233.29        19.17 o                         
  -5   3   3        217.78        212.35         4.94 o                         
  -4   3   3       1264.72       1235.36        20.47 o                         
  -3   3   3         36.34         34.87         1.81 o                         
  -2   3   3       2396.91       2368.97        29.46 o                         
  -1   3   3        356.52        356.47         6.69 o                         
   0   3   3        369.39        367.41         7.17 o                         
   1   3   3         28.52         30.02         2.64 o                         
   2   3   3        628.06        583.98        31.13 o                         
  -7   4   3        278.58        283.81         9.33 o                         
  -6   4   3       1047.33       1107.12        19.34 o                         
  -5   4   3        994.83        990.71        35.72 o                         
  -4   4   3        465.28        451.19        16.46 o                         
  -3   4   3        141.32        133.55         5.18 o                         
  -2   4   3       1039.52       1032.82        15.79 o                         
  -1   4   3       1256.55       1302.76        18.61 o                         
   0   4   3         63.17         62.56         3.89 o                         
   1   4   3         49.39         51.55         2.96 o                         
  -7   5   3        618.45        635.27        14.32 o                         
  -6   5   3         16.11         17.12         1.59 o                         
  -5   5   3       1272.87       1303.77        21.93 o                         
  -4   5   3        481.20        480.66        11.04 o                         
  -3   5   3        742.34        672.59        18.83 o                         
  -2   5   3         74.71         75.01         3.03 o                         
  -1   5   3        934.16        886.99        15.41 o                         
  -6   6   3        204.20        213.01         6.66 o                         
  -5   6   3        724.91        755.51        41.23 o                         
  -4   6   3        657.46        626.49        11.39 o                         
  -3   6   3         12.80         12.80         2.37 o                         
  -2   6   3        104.40        102.27         5.76 o                         
  -1  -7   4        720.75        727.43        12.35 o                         
   0  -7   4        114.79        114.78         3.77 o                         
   1  -7   4         67.38         71.26         4.34 o                         
   2  -7   4        427.53        409.14         8.39 o                         
   3  -7   4        371.13        380.37        10.36 o                         
  -2  -6   4        247.38        251.42        14.92 o                         
  -1  -6   4       1266.40       1287.13        21.08 o                         
   0  -6   4          0.08          0.46         1.02 o                         
   1  -6   4        328.94        305.71        13.95 o                         
   2  -6   4         27.10         26.22         3.77 o                         
   3  -6   4        909.26        924.74        23.65 o                         
  -4  -5   4        635.62        646.18        12.50 o                         
  -3  -5   4        127.93        132.53         5.75 o                         
  -2  -5   4         98.47         97.13         3.71 o                         
  -1  -5   4        559.00        560.70        10.87 o                         
   0  -5   4       1507.12       1477.69        20.30 o                         
   1  -5   4        539.98        518.34        10.60 o                         
   2  -5   4         94.01         88.00         3.76 o                         
   3  -5   4        483.54        476.21        11.33 o                         
   4  -5   4        581.87        536.61        39.89 o                         
  -5  -4   4        113.02        100.03         4.87 o                         
  -4  -4   4        903.14        970.08        18.37 o                         
  -3  -4   4         40.43         38.49         2.74 o                         
  -2  -4   4        585.32        572.01        10.72 o                         
  -1  -4   4        164.15        177.03         6.11 o                         
   0  -4   4       1221.89       1236.02        27.93 o                         
   1  -4   4        137.41        130.23         5.55 o                         
   2  -4   4        234.70        216.06         5.43 o                         
   3  -4   4         75.54         75.85         5.73 o                         
   4  -4   4        773.86        809.39        19.34 o                         
  -5  -3   4        100.55         94.74         4.39 o                         
  -4  -3   4        784.38        759.99        26.36 o                         
  -3  -3   4       1339.66       1330.94        24.07 o                         
  -2  -3   4        594.84        602.43        11.05 o                         
  -1  -3   4        261.22        253.43         4.99 o                         
   0  -3   4       1789.65       1791.05        32.88 o                         
   1  -3   4       1802.49       1781.96        35.06 o                         
   2  -3   4        126.02        121.07         5.42 o                         
   3  -3   4         16.53         13.29         2.93 o                         
   4  -3   4        338.69        322.28        19.12 o                         
  -6  -2   4         59.57         61.86         3.71 o                         
  -5  -2   4        396.91        406.63        17.24 o                         
  -4  -2   4         19.64         19.41         1.90 o                         
  -3  -2   4       1948.54       1959.17        29.71 o                         
  -2  -2   4        333.04        316.00        12.14 o                         
  -1  -2   4        173.55        179.27         5.92 o                         
   0  -2   4        125.29        114.84         6.26 o                         
   1  -2   4       2367.13       2368.82        33.62 o                         
   2  -2   4        273.00        275.03         7.87 o                         
   3  -2   4        192.75        185.86         9.67 o                         
  -6  -1   4        681.03        721.14        13.70 o                         
  -5  -1   4        510.59        502.29        13.70 o                         
  -4  -1   4         21.25         23.70         3.29 o                         
  -3  -1   4       1465.56       1445.66        19.66 o                         
  -2  -1   4       3447.18       3432.60        48.34 o                         
  -1  -1   4        209.82        223.94         9.95 o                         
   0  -1   4          6.54          7.21         1.30 o                         
   1  -1   4       1041.25       1049.42        30.07 o                         
   2  -1   4        662.66        657.05        24.58 o                         
  -6   0   4        996.89       1035.79        18.66 o                         
  -5   0   4        569.52        593.44        18.10 o                         
  -4   0   4        703.57        706.02        14.71 o                         
  -3   0   4        336.90        315.28         9.28 o                         
  -2   0   4       3779.30       3861.57        74.62 o                         
  -1   0   4        741.16        712.78         8.90 o                         
   0   0   4        368.95        391.06         7.78 o                         
   1   0   4          3.07          2.88         0.83 o                         
   2   0   4        988.24       1000.78        25.80 o                         
  -7   1   4         68.06         62.82         7.10 o                         
  -6   1   4        932.20        906.43        25.28 o                         
  -5   1   4       1348.21       1329.10        23.69 o                         
  -4   1   4         21.83         23.29         1.71 o                         
  -3   1   4          3.92          6.68         1.89 o                         
  -2   1   4        967.48        952.53        14.04 o                         
  -1   1   4       1563.58       1546.49        22.17 o                         
   0   1   4        174.61        196.37        13.73 o                         
   1   1   4         42.67         47.02         4.63 o                         
   2   1   4        120.74        122.81         6.21 o                         
  -7   2   4        324.57        312.12         9.23 o                         
  -6   2   4         76.18         77.39         3.16 o                         
  -5   2   4       2631.10       2593.91        33.44 o                         
  -4   2   4        412.55        385.54         9.33 o                         
  -3   2   4        765.53        753.80        11.62 o                         
  -2   2   4         83.35         96.66         5.35 o                         
  -1   2   4       1281.12       1319.07        58.31 o                         
   0   2   4        105.20        116.35         7.35 o                         
   1   2   4        311.76        324.21        11.85 o                         
  -7   3   4         47.47         41.51         2.85 o                         
  -6   3   4         30.70         31.90         1.93 o                         
  -5   3   4        458.97        441.38         8.12 o                         
  -4   3   4       1318.17       1225.08        19.53 o                         
  -3   3   4         78.96         78.36         3.14 o                         
  -2   3   4        234.80        237.24         9.68 o                         
  -1   3   4        314.20        331.18        11.99 o                         
   0   3   4        499.29        559.98        16.00 o                         
  -7   4   4        147.23        143.92         5.30 o                         
  -6   4   4        534.10        517.82        10.72 o                         
  -5   4   4         47.07         45.15         2.92 o                         
  -4   4   4       1154.98       1065.99        19.33 o                         
  -3   4   4         35.51         30.54         3.21 o                         
  -2   4   4        238.75        231.17         8.08 o                         
  -1   4   4          5.91          7.09         1.09 o                         
  -6   5   4         90.55        102.90         4.74 o                         
  -5   5   4        195.80        189.24         7.72 o                         
  -4   5   4        171.48        159.12         6.90 o                         
  -3   5   4        929.47        901.33        21.52 o                         
  -2   5   4         55.44         58.95         3.38 o                         
   0  -7   5       1477.67       1482.78        30.74 o                         
   1  -7   5         34.50         35.59         2.84 o                         
   2  -7   5        294.54        281.45         7.86 o                         
  -2  -6   5        360.42        374.88        11.21 o                         
  -1  -6   5         38.54         38.61         3.42 o                         
   0  -6   5       1339.05       1356.48        31.09 o                         
   1  -6   5        667.78        638.40        12.96 o                         
   2  -6   5        191.06        201.95         8.78 o                         
  -4  -5   5         86.23         92.25         4.46 o                         
  -3  -5   5       1935.17       1960.18        30.22 o                         
  -2  -5   5        102.99        104.60         4.22 o                         
  -1  -5   5        489.59        467.49        10.16 o                         
   0  -5   5          4.28          2.15         1.99 o                         
   1  -5   5       2158.06       2115.32        34.05 o                         
   2  -5   5          2.20          2.96         1.47 o                         
   3  -5   5        339.15        330.76         9.52 o                         
  -5  -4   5        147.67        144.88         5.60 o                         
  -4  -4   5         29.45         33.35         4.22 o                         
  -3  -4   5       1318.84       1345.95        18.82 o                         
  -2  -4   5       1399.64       1368.04        23.33 o                         
  -1  -4   5        500.93        480.92        10.58 o                         
   0  -4   5        179.20        179.81         5.07 o                         
   1  -4   5        606.61        577.55        13.39 o                         
   2  -4   5        742.09        757.39        22.29 o                         
   3  -4   5        107.02         99.29         5.22 o                         
  -5  -3   5         51.46         56.53         5.39 o                         
  -4  -3   5        710.42        697.73        20.36 o                         
  -3  -3   5         60.40         53.85         2.76 o                         
  -2  -3   5       3226.32       3346.66        31.41 o                         
  -1  -3   5         45.09         46.97         2.70 o                         
   0  -3   5       1180.17       1173.40        20.73 o                         
   1  -3   5         34.27         30.79         2.49 o                         
   2  -3   5       1466.32       1490.70        42.68 o                         
   3  -3   5         45.93         47.55         3.32 o                         
  -6  -2   5        572.78        613.18        17.72 o                         
  -5  -2   5       1155.11       1168.34        17.32 o                         
  -4  -2   5        292.47        290.09         8.38 o                         
  -3  -2   5        490.16        508.05         9.82 o                         
  -2  -2   5       1103.62       1139.07        15.57 o                         
  -1  -2   5       1571.30       1527.65        42.76 o                         
   0  -2   5         90.72         97.79         6.78 o                         
   1  -2   5        234.26        207.88        14.22 o                         
   2  -2   5        559.67        552.59        21.55 o                         
  -6  -1   5         55.58         59.59         3.16 o                         
  -5  -1   5       2512.32       2558.90        54.35 o                         
  -4  -1   5          0.26          7.15         6.58 o                         
  -3  -1   5        951.94        937.33        29.73 o                         
  -2  -1   5         22.10         20.24         2.44 o                         
  -1  -1   5       3702.45       3861.35        49.29 o                         
   0  -1   5        115.90        115.73         5.33 o                         
   1  -1   5        241.27        233.05        14.43 o                         
   2  -1   5         37.59         29.13         2.94 o                         
  -7   0   5        203.16        195.69         6.32 o                         
  -6   0   5        293.84        283.61        11.60 o                         
  -5   0   5        567.28        575.22        17.72 o                         
  -4   0   5       2700.23       2590.79        75.16 o                         
  -3   0   5        315.86        325.34        11.16 o                         
  -2   0   5        273.42        281.28         7.23 o                         
  -1   0   5       1162.96       1183.72        16.44 o                         
   0   0   5       1673.06       1659.72        25.68 o                         
   1   0   5         17.73         17.08         2.41 o                         
  -7   1   5         20.89         25.42         2.29 o                         
  -6   1   5        711.08        709.96        19.36 o                         
  -5   1   5         99.28         96.61         5.17 o                         
  -4   1   5       2595.59       2533.76        27.71 o                         
  -3   1   5        324.70        310.03         6.49 o                         
  -2   1   5        270.75        262.00        13.10 o                         
  -1   1   5         24.39         25.76         3.49 o                         
   0   1   5       1398.88       1457.99        34.71 o                         
   1   1   5         47.61         51.23         2.48 o                         
  -7   2   5       1092.12       1090.18        23.62 o                         
  -6   2   5        159.79        160.76         7.11 o                         
  -5   2   5        375.61        370.87         8.97 o                         
  -4   2   5       1365.67       1319.11        16.35 o                         
  -3   2   5       2258.17       2198.61        48.60 o                         
  -2   2   5        112.05        123.97         6.34 o                         
  -1   2   5        184.00        211.38         8.70 o                         
   0   2   5        258.04        288.57         9.57 o                         
  -7   3   5       1348.01       1285.82        25.64 o                         
  -6   3   5        170.68        176.25         7.56 o                         
  -5   3   5        206.93        200.61         8.72 o                         
  -4   3   5          1.25          1.60         1.07 o                         
  -3   3   5       1444.47       1470.87        23.75 o                         
  -2   3   5        197.34        197.59         6.00 o                         
  -1   3   5        274.37        300.31         9.64 o                         
  -6   4   5       1315.58       1357.68        28.73 o                         
  -5   4   5        148.33        133.25         6.21 o                         
  -4   4   5        221.74        221.45         8.58 o                         
  -3   4   5        405.49        419.63        12.83 o                         
  -4   5   5        243.34        233.34         6.77 o                         
  -1  -6   6          3.78          5.11         1.22 o                         
   0  -6   6        203.50        197.44         9.02 o                         
   1  -6   6        208.15        214.09         8.10 o                         
  -4  -5   6        156.51        143.53         5.10 o                         
  -3  -5   6         59.95         62.35         5.97 o                         
  -2  -5   6       1041.02       1045.12        25.14 o                         
  -1  -5   6        758.27        757.37        20.06 o                         
   0  -5   6         49.82         46.29         2.94 o                         
   1  -5   6        139.40        134.97         5.46 o                         
  -5  -4   6        847.43        850.39        18.44 o                         
  -4  -4   6          2.40          3.65         0.93 o                         
  -3  -4   6        160.03        169.09         7.35 o                         
  -2  -4   6        286.66        302.07        14.14 o                         
  -1  -4   6       1813.34       1865.39        48.51 o                         
   0  -4   6          0.16          0.43         0.73 o                         
   1  -4   6        183.79        180.12         6.77 o                         
  -5  -3   6       1172.41       1232.31        27.53 o                         
  -4  -3   6        991.34        981.30        30.76 o                         
  -3  -3   6        150.42        145.09         7.35 o                         
  -2  -3   6        124.89        128.90         4.61 o                         
  -1  -3   6       1178.47       1236.68        39.25 o                         
   0  -3   6        669.98        638.73        26.21 o                         
   1  -3   6        234.22        226.02        12.77 o                         
   2  -3   6         94.76         79.37         3.99 o                         
  -6  -2   6         64.84         55.27         4.14 o                         
  -5  -2   6        126.63        125.04         4.85 o                         
  -4  -2   6       1810.19       1913.12        46.83 o                         
  -3  -2   6         44.73         45.59         2.57 o                         
  -2  -2   6        437.85        449.98        12.42 o                         
  -1  -2   6         56.62         56.11         6.84 o                         
   0  -2   6        878.01        956.35        32.87 o                         
   1  -2   6         31.63         34.59         4.62 o                         
  -6  -1   6        201.63        190.80         6.17 o                         
  -5  -1   6        121.30        125.94         5.31 o                         
  -4  -1   6       1596.48       1601.39        38.01 o                         
  -3  -1   6        566.46        559.91        12.42 o                         
  -2  -1   6        243.04        246.50         7.79 o                         
  -1  -1   6        258.66        261.26        14.96 o                         
   0  -1   6        822.13        800.74        27.61 o                         
  -7   0   6       1059.71       1026.40        15.33 o                         
  -6   0   6         29.01         31.58         2.89 o                         
  -5   0   6        324.82        316.55         9.33 o                         
  -4   0   6          2.05          2.73         1.30 o                         
  -3   0   6       1909.33       1943.87        23.78 o                         
  -2   0   6         24.23         26.43         4.66 o                         
  -1   0   6        242.15        226.71        13.05 o                         
   0   0   6         25.02         27.02         2.36 o                         
  -7   1   6        617.10        624.73        17.08 o                         
  -6   1   6        545.37        581.29        18.51 o                         
  -5   1   6        355.32        341.25         9.20 o                         
  -4   1   6         95.55         87.18         3.66 o                         
  -3   1   6        818.99        817.22        37.37 o                         
  -2   1   6        681.05        691.84        19.22 o                         
  -1   1   6         29.94         29.88         2.51 o                         
   0   1   6         48.46         41.88         2.60 o                         
  -7   2   6          3.06          3.26         0.88 o                         
  -6   2   6       1234.57       1310.25        30.79 o                         
  -5   2   6         73.25         70.97         2.67 o                         
  -4   2   6        431.81        411.94         9.82 o                         
  -3   2   6         51.02         52.62         4.20 o                         
  -2   2   6       1263.41       1348.13        30.40 o                         
  -1   2   6         56.80         60.44         3.43 o                         
  -6   3   6        594.07        555.73        12.96 o                         
  -5   3   6        565.33        564.96        14.46 o                         
  -4   3   6         12.28         13.53         1.86 o                         
  -3   3   6         70.86         68.04         4.03 o                         
  -2   3   6        333.72        331.81         8.98 o                         
  -3  -5   7         35.17         31.13         2.06 o                         
  -2  -5   7        347.40        353.72        10.24 o                         
  -1  -5   7         17.77         17.12         1.88 o                         
   0  -5   7        861.85        847.32        19.66 o                         
  -4  -4   7        606.78        581.34        15.97 o                         
  -3  -4   7        590.36        618.22        16.06 o                         
  -2  -4   7         40.50         46.40         3.14 o                         
  -1  -4   7        103.52        106.77         4.29 o                         
   0  -4   7        685.02        645.07        38.51 o                         
  -4  -3   7         39.61         43.70         2.60 o                         
  -3  -3   7       1658.60       1779.85        44.23 o                         
  -2  -3   7        231.77        247.33        13.06 o                         
  -1  -3   7        252.13        245.99         8.35 o                         
   0  -3   7         10.99         11.99         2.69 o                         
  -5  -2   7          4.52          7.30         1.11 o                         
  -4  -2   7        134.24        153.10         9.28 o                         
  -3  -2   7        826.81        825.50        26.13 o                         
  -2  -2   7        876.51        905.69        19.92 o                         
  -1  -2   7         30.30         32.31         2.94 o                         
   0  -2   7        107.30        101.50         6.33 o                         
  -6  -1   7       1559.22       1612.26        24.33 o                         
  -5  -1   7        167.88        172.92         7.30 o                         
  -4  -1   7        397.27        398.41        11.57 o                         
  -3  -1   7         72.20         80.12         5.09 o                         
  -2  -1   7        904.35        942.81        20.30 o                         
  -1  -1   7        103.83         92.43         4.61 o                         
  -6   0   7        606.38        605.00        17.48 o                         
  -5   0   7        823.92        802.96        23.48 o                         
  -4   0   7          2.73          6.01         1.49 o                         
  -3   0   7        431.14        439.92        12.13 o                         
  -2   0   7        393.05        399.21        14.38 o                         
  -1   0   7        336.21        341.73        11.42 o                         
  -6   1   7         12.40         12.63         1.97 o                         
  -5   1   7       1076.14       1096.83        18.11 o                         
  -4   1   7         33.26         36.06         2.72 o                         
  -3   1   7        231.30        235.93        10.36 o                         
  -2   1   7          0.00          2.09         1.06 o                         
  -3  -3   8        188.20        188.75         8.38 o                         
  -4  -2   8         84.18         82.50         3.88 o                         
  -3  -2   8        309.08        326.07        12.46 o                         
  -2  -2   8         72.66         73.77         4.79 o                         
  -5  -1   8        917.18        865.16        20.90 o                         
  -4  -1   8        809.27        810.67        13.77 o                         
  -3  -1   8         99.96         87.99         5.36 o                         
                                                                                
